# Supplementary material for: Tuning UV Absorption in Imine-Linked Covalent Organic Frameworks via Methylation
Source: J Phys Chem C Nanomater Interfaces. 2022 Nov 24;126(50):21338–47. doi: 10.1021/acs.jpcc.2c04586 (PMC9791660; doi:10.1021/acs.jpcc.2c04586)
Supplement: Supplementary file 1 — jp2c04586_si_001.zip [file jp2c04586_si_001.zip]

Archive with 16 entries (16 files):
- Me3TFB_Me2BD_eclipsed.cif
- Me3TFB_Me2BD_staggered.cif
- Me3TFB_Me2PA_eclipsed.cif
- Me3TFB_Me2PA_staggered.cif
- Me3TFB_Me4BD_eclipsed.cif
- Me3TFB_Me4BD_staggered.cif
- Me3TFB_Me4PA_eclipsed.cif
- Me3TFB_Me4PA_staggered.cif
- TFB_Me2BD_eclipsed.cif
- TFB_Me2BD_staggered.cif
- TFB_Me2PA_eclipsed.cif
- TFB_Me2PA_staggered.cif
- TFB_Me4BD_eclipsed.cif
- TFB_Me4BD_staggered.cif
- TFB_Me4PA_eclipsed.cif
- TFB_Me4PA_staggered.cif
