# Supplementary material for: Tuning UV Absorption in Imine-Linked Covalent Organic Frameworks via Methylation
Source: J Phys Chem C Nanomater Interfaces. 2022 Nov 24;126(50):21338–47. doi: 10.1021/acs.jpcc.2c04586 (PMC9791660; doi:10.1021/acs.jpcc.2c04586)
Supplement: Supplementary file 1 — jp2c04586_si_001.zip [file jp2c04586_si_001.zip › Me3TFB_Me2BD_eclipsed.cif]

data_image0
_cell_length_a    30.018419
_cell_length_b    30.009332
_cell_length_c     3.715437
_cell_angle_alpha    89.943283
_cell_angle_beta     90.083780
_cell_angle_gamma    59.986860
loop_
_symmetry_equiv_pos_as_xyz
+x,+y,+z
loop_
_atom_site_type_symbol
_atom_site_label
_atom_site_fract_x
_atom_site_fract_y
_atom_site_fract_z
   C      C    0.0242693107349395    0.0298055528621895    0.9831330855213116
   C      C    0.9700811779794100    0.0544853587420571    0.9841917909803246
   C      C    0.9448419344002321    0.0254495775409295    0.0085070569940519
   C      C    0.9743399088693042    0.9712485675589057    0.0067090448383576
   C      C    0.0286171050278571    0.9459620028462195    0.9878905735416670
   C      C    0.0535904222275884    0.9753037083878606    0.9971626907453066
   C      C    0.1095332182039302    0.9520229674729324    0.0397024596406039
   C      C    0.9376399855460357    0.1105698693664596    0.9435496034086073
   C      C    0.9504103577276377    0.9390880328288824    0.0499745329930822
   C      C    0.9153503299867265    0.1961746733130373    0.0429093818575969
   C      C    0.9372057850917314    0.2283136654704578    0.0232979359431068
   C      C    0.8614410648986122    0.2191829676999596    0.0428283883648952
   C      C    0.9047687757444937    0.2813620601460324    0.0038695446937227
   C      C    0.8300400239872091    0.2721993170400476    0.0258612014596308
   C      C    0.8508208055896979    0.3051035789452048    0.0080024653006502
   C      C    0.1960123115418571    0.8873048359707699    0.9861802936383999
   C      C    0.2286375675968806    0.8332781193377081    0.0047534008428467
   C      C    0.2187432215586796    0.9184989281003830    0.9834442221193258
   C      C    0.2816632374194127    0.8129962863548388    0.0182390879096060
   C      C    0.2716877760802304    0.8972458368710413    0.9972935597673959
   C      C    0.3050061302567783    0.8435577773770677    0.0132774358441025
   C      C    0.8876161041170425    0.9163482894060752    0.9497599102982580
   C      C    0.8337590717934148    0.9378389596864058    0.9766441215819350
   C      C    0.9187804048414988    0.8624602516681732    0.9452070351306353
   C      C    0.8135773733104928    0.9050873726072771    0.0008208646811884
   C      C    0.8976078478470374    0.8307360255706563    0.9687979968209944
   C      C    0.8440919610248575    0.8511428467043763    0.9976676172902736
   C      C    0.8177194208808538    0.3617835236875520    0.0102024415699313
   C      C    0.8382053965375224    0.3948593870497757    0.0377767830368598
   C      C    0.7638010371156037    0.3853560194294294    0.0001326055829636
   C      C    0.8065405695039531    0.4478754121033608    0.0561543215119789
   C      C    0.7311576949308382    0.4383148797987831    0.0224263442133055
   C      C    0.7526650709739345    0.4706806495353909    0.0496511240211767
   C      C    0.3615793706960417    0.8202850796443585    0.0120646532967376
   C      C    0.3848872411187344    0.8508660278762210    0.0279638270885583
   C      C    0.4478962793064892    0.7456419577921065    0.9674592461911220
   C      C    0.4377814963885504    0.8308114273846451    0.0067884036122997
   C      C    0.4704702142489627    0.7769355300320406    0.9756110993273880
   C      C    0.8208384212311745    0.8178025589214458    0.0169881151916515
   C      C    0.7673864185047348    0.8380887051232720    0.0503110924277221
   C      C    0.8513028467257858    0.7638741031658808    0.0071429266261034
   C      C    0.7461995053240190    0.8062760429026070    0.0691145243940239
   C      C    0.8311701268251009    0.7310638305420782    0.0289676873617416
   C      C    0.7773409297886797    0.7524280379589450    0.0575228504190914
   C      C    0.6431551588050903    0.6365061360004785    0.9727257473958816
   C      C    0.6133716640535789    0.6908516403679079    0.9861174466026463
   C      C    0.6375958521755890    0.7209640082900690    0.9651553300904171
   C      C    0.5574705502305763    0.7135257992455909    0.0374734279808659
   C      C    0.6918909086111222    0.6962632025512310    0.9550661594261292
   C      C    0.7161563192563911    0.7284591253767163    0.9275164622610272
   C      C    0.7221077359012765    0.6418819064261525    0.9564042199676533
   C      C    0.6974462779424807    0.6121516965472480    0.9602154719915963
   C      C    0.7294806123025486    0.5558450613596827    0.9311336779870600
   C      C    0.8874061648193684    0.0531166622187293    0.0572728619157945
   C      C    0.0513976259845228    0.0601945182818982    0.9361714774451295
   C      C    0.0585482954320359    0.8883375866306230    0.9513280450620624
   C      C    0.6060043851937746    0.7786956715338940    0.9792989179075685
   C      C    0.7798367837726542    0.6159697270908148    0.9533133187733090
   C      C    0.6164713635861326    0.6055050469011456    0.9410191279887964
   C      C    0.6739567504686984    0.4607510872683767    0.0076374172337334
   C      C    0.9945137480732508    0.2053359529786663    0.0155966446405648
   C      C    0.7991086210975539    0.9950758899845851    0.9908130577819955
   C      C    0.8660057362242308    0.6738676455766325    0.0089116334665520
   C      C    0.2065085296553262    0.7982300846223322    0.0135065163975287
   C      C    0.4596796001712361    0.8661249788204588    0.0097627810552918
   C      C    0.3949275356565379    0.7667559565457095    0.9839015208229404
   H      H    0.1215084177026120    0.9771352425398574    0.1743672592523851
   H      H    0.9028469383508059    0.1236680036822872    0.7759784072181144
   H      H    0.9714487001290406    0.9048822663717245    0.2236725262370682
   H      H    0.9229824235303288    0.3049294479751750    0.9890090948935901
   H      H    0.7885592427275024    0.2880755738633743    0.0353516749042609
   H      H    0.3055168578929636    0.7712125088616547    0.0290741598383133
   H      H    0.2871881883583584    0.9231749358353508    0.9864157122070417
   H      H    0.7718694625066819    0.9230413161246835    0.0208479834035450
   H      H    0.9234725380489943    0.7892893318722307    0.9588843447409721
   H      H    0.8796425044332622    0.3791639648501892    0.0536398371760127
   H      H    0.7458281582491127    0.3616572994582967    0.9769921461727467
   H      H    0.3794040847010423    0.7408876486743281    0.9661856844384982
   H      H    0.3609887265887837    0.8925107502155777    0.0527322643036932
   H      H    0.7414987896634987    0.8794839820387572    0.0667626874509384
   H      H    0.8929455064154922    0.7459752120703432    0.9820465262926715
   H      H    0.5461340104679336    0.6889126200158634    0.1865889142396589
   H      H    0.6971739921197688    0.7617534102458107    0.7440721247958387
   H      H    0.7633517593464104    0.5414741708316021    0.7545108044826325
   H      H    0.8738305884558845    0.0901748241536589    0.1927221427604794
   H      H    0.8671071794929707    0.0604061348143829    0.7985091827065093
   H      H    0.8760288118893790    0.0297600777270355    0.2169235682346000
   H      H    0.0596680681176283    0.0719330425412192    0.1964905998378826
   H      H    0.0877711250439758    0.0379170106877031    0.7908623258680980
   H      H    0.0269605880317432    0.0957676272199291    0.7874299058319542
   H      H    0.0760222935095633    0.8695374624868790    0.2088302471522507
   H      H    0.0340425088299250    0.8733951167932510    0.8548162808502183
   H      H    0.0905474474941689    0.8771134943730663    0.7650828409266596
   H      H    0.7946992053054314    0.6129148703254333    0.2280643933787301
   H      H    0.7978211187897468    0.5770454921408407    0.8420033977269649
   H      H    0.7926724923225794    0.6386851224612967    0.8008992979493030
   H      H    0.6094083696525692    0.5938357852565024    0.2055947551487643
   H      H    0.5794915160123237    0.6273500829391853    0.8009566293620480
   H      H    0.6405735016992846    0.5699000318027072    0.7928239538162821
   H      H    0.5906133115046440    0.7910387991644755    0.2523438421189790
   H      H    0.6283111141533326    0.7972826535847279    0.9122289955544289
   H      H    0.5724670975209701    0.7928589159179570    0.8028066941502177
   H      H    0.6545396494100505    0.4956982967180052    0.1722442469466171
   H      H    0.6595439525521075    0.4719831888341522    0.7310226790203740
   H      H    0.6631416264036880    0.4327151376003037    0.1005596043983512
   H      H    0.0132123759287059    0.1701060111212973    0.1787969865105251
   H      H    0.0094199352022951    0.1942699719098363    0.7403739438988989
   H      H    0.0056257778659811    0.2328736456975364    0.1145161300702989
   H      H    0.7959619060751523    0.0092841183751295    0.2676321306548291
   H      H    0.8149103057741631    0.0144055905102792    0.8276391436390537
   H      H    0.7602321303464977    0.0061281342195324    0.8967591492964476
   H      H    0.8509468147516407    0.6539953153330063    0.1735753589144928
   H      H    0.8686168664160919    0.6600679676940683    0.7313782985066788
   H      H    0.9050553939427756    0.6628973455131538    0.0984419424121233
   H      H    0.1950011487611741    0.7948030315154555    0.2883434543805941
   H      H    0.1717088244554869    0.8136383228717960    0.8469404709676011
   H      H    0.2347989695160186    0.7595269250949980    0.9202305980005625
   H      H    0.4938901558823153    0.8512867923024868    0.1818498969038047
   H      H    0.4717265450958077    0.8699321580776321    0.7375349561084785
   H      H    0.4308503730366914    0.9045965036382739    0.1035634156415337
   H      H    0.9602651565849534    0.8453774854144972    0.9117114656815292
   H      H    0.7047528622481462    0.8231268016932107    0.1041765211673560
   H      H    0.8236047848723250    0.4723124919482550    0.0895493816405797
   H      H    0.8440497628880119    0.1949492739030817    0.0689821728353612
   H      H    0.1943803454219539    0.9601364899221941    0.9575317695063463
   H      H    0.4723346567129403    0.7041418417947809    0.9346987216243002
   N      N    0.1433325376764578    0.9060698707779712    0.9448004223783556
   N      N    0.9484666414837024    0.1432136458174954    0.0832774691068937
   N      N    0.9071756475920423    0.9496768990663704    0.9067899829115087
   N      N    0.5230188812213243    0.7585156986157887    0.9287575249061730
   N      N    0.7576197768616995    0.7190527417087277    0.0930552907655243
   N      N    0.7193941210425522    0.5237140359504887    0.0886011865074255
