# Supplementary material for: Tuning UV Absorption in Imine-Linked Covalent Organic Frameworks via Methylation
Source: J Phys Chem C Nanomater Interfaces. 2022 Nov 24;126(50):21338–47. doi: 10.1021/acs.jpcc.2c04586 (PMC9791660; doi:10.1021/acs.jpcc.2c04586)
Supplement: Supplementary file 1 — jp2c04586_si_001.zip [file jp2c04586_si_001.zip › Me3TFB_Me2BD_staggered.cif]

data_Me3TFB-BDMe2_crystal_1_staggered
_cell_length_a    29.903073
_cell_length_b    30.000115
_cell_length_c     6.891920
_cell_angle_alpha    90.784196
_cell_angle_beta     91.416915
_cell_angle_gamma    60.123881
loop_
_symmetry_equiv_pos_as_xyz
+x,+y,+z
loop_
_atom_site_type_symbol
_atom_site_label
_atom_site_fract_x
_atom_site_fract_y
_atom_site_fract_z
   C      C    0.0257048711870479    0.0297413201854477    0.0053692494729195
   C      C    0.9713215948732340    0.0552058454348383    1.0115460926415016
   C      C    0.9448274426105713    0.0268385468097924    0.0097405568850759
   C      C    0.9735894078437987    0.9725432073475855    0.0093098300397480
   C      C    0.0283373755465601    0.9464499437872248    0.0149164504518601
   C      C    0.0541396436208705    0.9750437299237468    1.0032429136334478
   C      C    0.1098361753299205    0.9513992712213486    0.9816082835210824
   C      C    0.9391058503089824    0.1111648466453484    1.0279755023565902
   C      C    0.9498198401468662    0.9402005375060679    0.9840765132943605
   C      C    0.9173641555099810    0.1968735384106163    0.9860433224161771
   C      C    0.9386434693664414    0.2298074473883219    0.9987699682525525
   C      C    0.8633085421048011    0.2189810637185823    0.9807252901021754
   C      C    0.9052785875587142    0.2826911655422862    0.0090977966772926
   C      C    0.8310235943988289    0.2718709567164045    0.9868300664880616
   C      C    0.8511522437457034    0.3054689235084970    0.0009792127239190
   C      C    0.1961888817857112    0.8856035694325770    0.9940748807011808
   C      C    0.2293732469315891    0.8315271196819585    0.9935576548063937
   C      C    0.2186145098306358    0.9172901889750440    0.9915808916497896
   C      C    0.2825781170395913    0.8118616093419556   -0.0068617148271283
   C      C    0.2716077888722446    0.8966700995503053    0.9876423577934996
   C      C    0.3054444932192684    0.8430460717317043   -0.0105233989786594
   C      C    0.8860709995908114    0.9173605107362649    1.0140299528789467
   C      C    0.8318684852169432    0.9383084473447121    1.0023173766013891
   C      C    0.9179984716289359    0.8635454035610728    1.0119600384159608
   C      C    0.8121911971230850    0.9048891107640866   -0.0107130180305155
   C      C    0.8973023889857583    0.8311988464308951    0.9999633630562297
   C      C    0.8435435640738445    0.8509482350281639    0.9897961024265921
   C      C    0.8173688671049755    0.3619647058810502   -0.0002373834828256
   C      C    0.8375526643519914    0.3953015962701501    0.9834441005333321
   C      C    0.7632829182111139    0.3849636368606270    0.0069865081466267
   C      C    0.8054174015468254    0.4482347447025906    0.9749289913312751
   C      C    0.7300719794778242    0.4378194808379174    0.9941809606555133
   C      C    0.7514691171134733    0.4704194475581582    0.9800510726115933
   C      C    0.3621094170855206    0.8205685084314609   -0.0126436485619599
   C      C    0.3852296671247726    0.8516104115333433   -0.0031635548414455
   C      C    0.4485679133713115    0.7465312256121407    0.9613627185356208
   C      C    0.4382270655849347    0.8320643850341133    0.9854521385258919
   C      C    0.4708453138997271    0.7782253422400849    0.9689343660894209
   C      C    0.8208801959859219    0.8168949347487566    0.9894795282614176
   C      C    0.7672338050678242    0.8367384994150638    1.0011345747955773
   C      C    0.8520757107117402    0.7629663846502071   -0.0125787208416588
   C      C    0.7465379028940491    0.8045117669379164    1.0122166870694111
   C      C    0.8324267726103421    0.7296641155002450    1.0000065296129574
   C      C    0.7784010744011510    0.7506836136373672    1.0121441810480833
   C      C    0.6415724008217866    0.6365030532195108    0.0159360343300390
   C      C    0.6122887377262197    0.6909937319179317    1.0135075734857466
   C      C    0.6371200986593716    0.7205444912586292    0.0024722408761679
   C      C    0.5560335007399283    0.7158992791594891    1.0321949662791721
   C      C    0.6915344419832499    0.6952368651744639   -0.0076239772812635
   C      C    0.7152054173988344    0.7273696243692666    0.9636561501786715
   C      C    0.7214456020543977    0.6410521554101563    0.0035035749065303
   C      C    0.6961051727253242    0.6120360880581956    1.0159251524956354
   C      C    0.7284790291659375    0.5558823788346997    1.0376556049336363
   C      C    0.8868679525939029    0.0560555750407974   -0.0014544804490787
   C      C    0.0543859690225366    0.0590886404719638    0.0129314740310272
   C      C    0.0578028063897944    0.8890125745956575    0.0376884479164528
   C      C    0.6073283192941908    0.7783905635572441    0.0158177935551966
   C      C    0.7793638923707109    0.6139801295219411   -0.0098007659801737
   C      C    0.6151946054546789    0.6049098741191564    0.0156313245608109
   C      C    0.3955424388181437    0.7671843903993352    0.9695506631177102
   C      C    0.7965219547702487    0.9955313350850203    0.0034150320950657
   C      C    0.2077027215923224    0.7958527452002747    0.9928592792602456
   C      C    0.8677046586615027    0.6724495865365897    0.9988087234108897
   C      C    0.6725926195950132    0.4601364395699761    0.9957444929987908
   C      C    0.9960410018414615    0.2086225150458225    0.9983971793723725
   C      C    0.4605362656909506    0.8672186321781700    0.9926970674457098
   C      C    0.9747019109026065    0.9697389898771827    0.5154213448261193
   C      C    0.0293076669724975    0.9451341842016280    0.5156042036147177
   C      C    0.0547577097894029    0.9741995967957338    0.5054255360008917
   C      C    0.0248680976808434    0.0284078450204531    0.5014008385302690
   C      C    0.9704110971486331    0.0537766313780254    0.5106658812846230
   C      C    0.9454967843936037    0.0242772459656385    0.5147834713052629
   C      C    0.8893954092215228    0.0489365113525661    0.5303814043979665
   C      C    0.0617914500590716    0.8892298179652053    0.5345529559650585
   C      C    0.0480157211059419    0.0608656829155443    0.4761051095203885
   C      C    0.0831603683457841    0.8037385433924429    0.4875872499031778
   C      C    0.0618452223007287    0.7710241912001207    0.5025997510927900
   C      C    0.1370118111060984    0.7816237534826758    0.4757302817435322
   C      C    0.0951302810047663    0.7181097047199310    0.5106356343615162
   C      C    0.1691509361141237    0.7286951732679111    0.4805987785016989
   C      C    0.1491373342308864    0.6952594373170307    0.4988904800795225
   C      C    0.8042349140530313    0.1123725620671349    0.4729112728482749
   C      C    0.7718598916625905    0.1662909066437082    0.4872385909459243
   C      C    0.7817755998402706    0.0808452108341529    0.4651054343901473
   C      C    0.7187665445784491    0.1860870175632104    0.4968492706796372
   C      C    0.7287141818840052    0.1017345220921858    0.4717181407859738
   C      C    0.6954823678578899    0.1551858892061009    0.4881503160768090
   C      C    0.1124978210608237    0.0827801994081054    0.5116008920382746
   C      C    0.1665844329292269    0.0614956928600277    0.5001568135094112
   C      C    0.0807237790873659    0.1366117317779174    0.5091627328169700
   C      C    0.1863010491189885    0.0947628447486423    0.4875198242065373
   C      C    0.1014993312588945    0.1687337921029392    0.4974870172509359
   C      C    0.1552285942473290    0.1486974995879845    0.4884355818719133
   C      C    0.1830519999689963    0.6387959101886209    0.4978702745547457
   C      C    0.1631419934024289    0.6050255187637031    0.4823716901550116
   C      C    0.2371355566087021    0.6161357416696334    0.5056354988335535
   C      C    0.1956117333370469    0.5521506002177687    0.4747724902433277
   C      C    0.2706487469974365    0.5632829866993064    0.4936768422398791
   C      C    0.2496843470382332    0.5301064186835989    0.4802349872558526
   C      C    0.6388175903419505    0.1778675563124552    0.4929952293539430
   C      C    0.6158177444321952    0.1467987648354672    0.4942479631188369
   C      C    0.5522287018498042    0.2520640739842820    0.5114106807807890
   C      C    0.5627282682945119    0.1664363695918910    0.5031681049600144
   C      C    0.5297899016591305    0.2204260728404167    0.5128287770052473
   C      C    0.1781525220309352    0.1825174995207677    0.4909753506129838
   C      C    0.2319345050341616    0.1625682655743235    0.5013948061011450
   C      C    0.1470235258407152    0.2364266878272599    0.4932783462884978
   C      C    0.2528623175178991    0.1947186799544067    0.5166999641096357
   C      C    0.1668745188103024    0.2696117249184252    0.5100406024709183
   C      C    0.2210529883380179    0.2484736875560259    0.5224164781025389
   C      C    0.3583404581516630    0.3630857109921449    0.5089808925154639
   C      C    0.3870670479170213    0.3085811713759906    0.5022583806588613
   C      C    0.3615777982961848    0.2795709147293948    0.5067776659246281
   C      C    0.4431838614581760    0.2845741414532951    0.4776395795861142
   C      C    0.3068974994211309    0.3053591198364242    0.5010525405673573
   C      C    0.2825752456323424    0.2732410664738296    0.4733895173864119
   C      C    0.2777627189702160    0.3596183026563522    0.5045411610257893
   C      C    0.3038283523119658    0.3883749135347199    0.5107481797739951
   C      C    0.2715750462503173    0.4445217617227307    0.5257979439280387
   C      C    0.1123991670487504    0.9474938604162604    0.4849422776416564
   C      C    0.9477504009270369    0.9388460559453410    0.5122006387141012
   C      C    0.9411838836266743    0.1114036140031602    0.5284634660471255
   C      C    0.3916650609847896    0.2218331990682102    0.5212421836965093
   C      C    0.2196676941603340    0.3880135942851800    0.4904413299664298
   C      C    0.3867710792601100    0.3926459766047934    0.5285010392224255
   C      C    0.6051643308839715    0.2314642689255489    0.5002882089020015
   C      C    0.2018380834416493    0.0042533062881114    0.5013904839522656
   C      C    0.7945211408451676    0.2011339477773031    0.4926458908406696
   C      C    0.1316228690549653    0.3268706599460963    0.5127946550167193
   C      C    0.3279573497223946    0.5424620298554085    0.4921493238674522
   C      C    0.0044057012023305    0.7933501276366027    0.5085069433324795
   C      C    0.5409665311392008    0.1308366509413817    0.4993122675949603
   H      H    0.1222216204348488    0.9783526310105084    0.9345467863444149
   H      H    0.9019856235287486    0.1243324355202995    0.0991162233918377
   H      H    0.9736023761638395    0.9040060240486646    0.9053998477781284
   H      H    0.9227947988714589    0.3069624908402577    0.0221890172994770
   H      H    0.7895359569401945    0.2869581770521002    0.9760919563641499
   H      H    0.3069224127133168    0.7701638872531699   -0.0025266472495810
   H      H    0.2866992818134087    0.9230425682834524    0.9848294296714515
   H      H    0.7703515948635786    0.9222080452129707   -0.0185149849825768
   H      H    0.9237581584618689    0.7898811407646023    1.0038775803146491
   H      H    0.8789426349497973    0.3799328536901945    0.9721673701689675
   H      H    0.7457515413161760    0.3608624035046615    0.0208964053777408
   H      H    0.3611242203436758    0.8931223785005443    0.0128767121504909
   H      H    0.7409830301772136    0.8780678969599739    1.0067079697514998
   H      H    0.8938324906602109    0.7455770976164453   -0.0212398966280560
   H      H    0.5417145250764451    0.6963574510726341    0.1258570071388966
   H      H    0.6927715932524710    0.7617283811178799    0.8718779178165157
   H      H    0.7632872326126539    0.5426652624273076    0.1315198701741841
   H      H    0.8220643212524973    0.4729883103914640    0.9557950421300907
   H      H    0.4733853599407055    0.7051995340266208    0.9415420461501726
   H      H    0.8464181211725796    0.1941667169669782    0.9646619247026545
   H      H    0.1941785621530007    0.9590094626666167    0.9955697500236816
   H      H    0.3801542518888148    0.7410967110256133    0.9581393546757798
   H      H    0.7050383192581475    0.8210763485172964    1.0286938512374133
   H      H    0.9597245500792733    0.8468514485776557    1.0275555778734680
   H      H    0.8748689955686753    0.0282787133836047    0.6157373054002726
   H      H    0.0990185556106849    0.8761162702376849    0.6116388864283903
   H      H    0.0238220525071083    0.0969366501564261    0.3963449714825008
   H      H    0.0777526336734854    0.6938808344818740    0.5250132622518514
   H      H    0.2104049220172239    0.7134026323936470    0.4645045677509340
   H      H    0.6947989400080093    0.2276693193886971    0.5108303065911495
   H      H    0.7132625731546842    0.0756977867546182    0.4605777272140387
   H      H    0.2280944639051671    0.0772826540115112    0.4804818264696676
   H      H    0.0752350247603436    0.2100913388259931    0.5005411479048397
   H      H    0.1216643149772043    0.6200355084818205    0.4719508564815717
   H      H    0.2545097076676039    0.6405178422014960    0.5200039965404907
   H      H    0.6400430485588097    0.1050845857598143    0.4907814045601200
   H      H    0.2582253031730787    0.1212077155337169    0.5020759564448820
   H      H    0.1051700636435971    0.2539244594996460    0.4845837980957539
   H      H    0.4551774150216565    0.3083335188219603    0.3971293239344387
   H      H    0.3025280618732883    0.2405221879881884    0.3724433553791621
   H      H    0.2345042688516283    0.4581439590829672    0.5983725036718802
   H      H    0.1788089835792506    0.5273019369745205    0.4572839456882739
   H      H    0.5275966441779569    0.2936331341077422    0.5243437380394689
   H      H    0.1535946181370378    0.8063678070827759    0.4547877160768709
   H      H    0.8064880543129370    0.0394504125021073    0.4466548401054545
   H      H    0.6203440090483945    0.2577756757830853    0.5001617637865288
   H      H    0.2945860364952890    0.1780422209821661    0.5318567614700447
   H      H    0.0391338973832688    0.1533821065301012    0.5234019961093588
   H      H    0.4121613657375464    0.2039200650511562    0.3864817912540944
   H      H    0.3668767070328068    0.2059042644311476    0.5555167755078345
   H      H    0.4217015639720852    0.2100892771386582    0.6345687675395894
   H      H    0.2047865612233033    0.3616093935804215    0.4713352428083900
   H      H    0.2056751289437749    0.4158431725852170    0.3705430641134739
   H      H    0.2026428078587782    0.4097661007574666    0.6244343203833052
   H      H    0.3935716757126324    0.4042306547900936    0.3862534313223940
   H      H    0.4240418771085354    0.3700585887446450    0.6042344652047785
   H      H    0.3638065247626207    0.4285040967288159    0.6081483515523028
   H      H    0.5730898754400511    0.7913583402153743    0.1042314685967414
   H      H    0.5928585557861793    0.7964195653186864    0.8729162961766949
   H      H    0.6311518738313980    0.7932822384636019    0.0805725127608434
   H      H    0.7910639057608893    0.6323705618011745    0.8816891337769497
   H      H    0.7957388924903595    0.5733801509554433   -0.0486556661159383
   H      H    0.7972177894057939    0.6167557068724492    0.1278562694321702
   H      H    0.6341510542967430    0.5727391798309712    0.1177593030641065
   H      H    0.6182938767440668    0.5871717250538863    0.8723423818420522
   H      H    0.5742699980354377    0.6274699725186293    0.0494968889713148
   H      H    0.0734094834415637    0.8692183162739137    0.8991899431264397
   H      H    0.0341417263648771    0.8745436557410152    0.0993757626249236
   H      H    0.0915230007738689    0.8775674167642357    0.1327423229231064
   H      H    0.8711516378214420    0.0305296650615351   -0.0273138333684293
   H      H    0.8728020614283678    0.0856769120048786    0.8853272797606321
   H      H    0.8710888194133755    0.0758263483783242    0.1369859688032490
   H      H    0.0673498654540826    0.0619647011314625    0.8680018232395957
   H      H    0.0885644296142499    0.0405567776198488    0.1089455424841303
   H      H    0.0294723025222120    0.0985004650014683    0.0613622036374956
   H      H    0.9692111695280625    0.9033428331840134    0.5954644390703309
   H      H    0.9455408297501088    0.9266264204814323    0.3631865667100206
   H      H    0.9082429991660279    0.9602797077874213    0.5640740673268825
   H      H    0.1226382947429198    0.9666235360779104    0.3744447248158124
   H      H    0.1288751357137991    0.9072006960773741    0.4421616486772892
   H      H    0.1317515897703566    0.9496445499708704    0.6191122926208257
   H      H    0.9050352739091521    0.1246609610743018    0.6043229285178633
   H      H    0.9300793271081780    0.1302550681530249    0.3857790982563792
   H      H    0.9639100611231703    0.1253466876354404    0.6083117153821886
   H      H    0.2021117769169058    0.9870255448248509    0.3588842561080940
   H      H    0.1890899877713812    0.9857263318060167    0.6055804917410728
   H      H    0.2416761967710664    0.9943328055344582    0.5379056343672214
   H      H    0.8171753572714857    0.1960812463622391    0.3624611628112189
   H      H    0.8212018446566676    0.1929116604977391    0.6171222265111082
   H      H    0.7641687733375039    0.2415952170949243    0.5020735539973041
   H      H    0.0916121943239184    0.3366179080580814    0.5368339495288279
   H      H    0.1325443072425016    0.3443844621750014    0.3746155246337562
   H      H    0.1437968994415325    0.3447039189191655    0.6271329153531880
   H      H    0.3419584939288252    0.5347258145989648    0.3422885470158453
   H      H    0.3493365982131894    0.5061162169254878    0.5713252829702005
   H      H    0.3377577415725340    0.5703020192130905    0.5562537098468068
   H      H    0.9942220401992093    0.7628994888930942    0.5091416546047262
   H      H    0.9852892571076866    0.8183397602668840    0.3824072471967479
   H      H    0.9876238943521956    0.8176044494846703    0.6373508756848664
   H      H    0.5698492506438069    0.0923107583568801    0.5499950361167258
   H      H    0.5287676842890366    0.1268993522786997    0.3509160566172824
   H      H    0.5066864812347333    0.1458147419989607    0.5894437869352734
   H      H    0.7565759815254488    0.0053571922281987    0.0296207623062184
   H      H    0.7968681708319522    0.0129448957468008    0.8641283183679117
   H      H    0.8087178692479826    0.0139745018249562    0.1149522915162797
   H      H    0.8678098490724686    0.6558869797240244    0.8550609005258131
   H      H    0.8547376024438301    0.6538621373778851    0.1019560180493219
   H      H    0.9075108322537272    0.6625089075329839    0.0359968171678607
   H      H    0.2368606878967639    0.7572867393958658    0.0422260479518074
   H      H    0.1945949618948888    0.7918981586646273    0.8460871067714875
   H      H    0.1738686935445633    0.8104180093154083    0.0850979716101823
   H      H    0.4837251110666618    0.8618020809412309    0.8638455997059932
   H      H    0.4865090730727629    0.8592518127299255    0.1194277726012497
   H      H    0.4298528039218915    0.9075796019596500    0.0002451447582192
   H      H    0.6625139887841691    0.4296169785751034   -0.0039951709166870
   H      H    0.6543576695467139    0.4847509859579504    0.8680455372617710
   H      H    0.6554481350150579    0.4846601834790231    0.1236821488931255
   H      H    0.0107960117009865    0.1989033588612282    0.8498214346461165
   H      H    0.0172616491976466    0.1732544597298054    0.0835440164645424
   H      H    0.0059392610480594    0.2369446338020244    0.0565450838067395
   N      N    0.1434179883066083    0.9034498392935862    1.0087600407717554
   N      N    0.9514595410763839    0.1441307451824370    0.9683430682742733
   N      N    0.9045982868925800    0.9515976100330155    1.0408781054582938
   N      N    0.5238460583831156    0.7587001177814620    0.9501686011571662
   N      N    0.7594155632753348    0.7170040048407116    0.0361224941816283
   N      N    0.7177102616732741    0.5231745868159847    0.9589174929055313
   N      N    0.8572665604435897    0.0928734390830083    0.4552440839011264
   N      N    0.0489742878008385    0.8563989520688747    0.4718796539605212
   N      N    0.0937301320837341    0.0489785090029392    0.5366189826939332
   N      N    0.4770478958830886    0.2392811553952236    0.5362403457522599
   N      N    0.2405370074425285    0.2818757390257554    0.5526992706545819
   N      N    0.2839253490499657    0.4771559324196731    0.4626870670322625
