# Supplementary material for: Tuning UV Absorption in Imine-Linked Covalent Organic Frameworks via Methylation
Source: J Phys Chem C Nanomater Interfaces. 2022 Nov 24;126(50):21338–47. doi: 10.1021/acs.jpcc.2c04586 (PMC9791660; doi:10.1021/acs.jpcc.2c04586)
Supplement: Supplementary file 1 — jp2c04586_si_001.zip [file jp2c04586_si_001.zip › Me3TFB_Me2PA_eclipsed.cif]

data_POSCAR_BDMe2_Me3TFB
_cell_length_a    22.561145
_cell_length_b    22.603854
_cell_length_c     3.799155
_cell_angle_alpha    93.381032
_cell_angle_beta     91.720073
_cell_angle_gamma    59.837271
loop_
_symmetry_equiv_pos_as_xyz
+x,+y,+z
loop_
_atom_site_type_symbol
_atom_site_label
_atom_site_fract_x
_atom_site_fract_y
_atom_site_fract_z
   C      C    0.0290312317976629    0.0419298657770721    0.9891683944667253
   C      C    0.9571037228253266    0.0706063836751901    0.0078586531501146
   C      C    0.9295412203910076    0.0269264173431543    0.0161391640647025
   C      C    0.9728692591521975    0.9549428176338214    1.0002033470802143
   C      C    0.0443913360880083    0.9271903262442498    0.9865801517202354
   C      C    0.0730540228885640    0.9703486139352291   -0.0168697205042083
   C      C    0.0547160904458226    0.0897652651695216    0.9478033664140176
   C      C    0.8553459721313132    0.0542203580596832    0.0571316043798044
   C      C    0.0913154812059881    0.8527979266207008    0.9500545716835279
   C      C    0.7392685376047780    0.1322835456272429    0.9458297978671071
   C      C    0.6985504773937833    0.2039813508991294    0.9467893329164221
   C      C    0.7067356207255666    0.0932511603780740    0.9852496193948774
   C      C    0.6277915249744883    0.2396226926097084    0.9967337876512673
   C      C    0.6360886375314658    0.1288979646904463    0.0375282573397672
   C      C    0.5954217046794785    0.2005862453719362    0.0410566761894299
   C      C    0.1312974157500940    0.1307037926728613    0.0597331491209268
   C      C    0.2030658634417074    0.0993889049825642    0.0603065775200429
   C      C    0.0916824923291537    0.2020475713894989    1.0121578933782973
   C      C    0.2383446667877429    0.1339175615048181    0.0061249166111757
   C      C    0.1269769955082789    0.2366720170967196    0.9594042415701513
   C      C    0.1988157202625927    0.2053417608025527    0.9578173999813860
   C      C    0.1282091764508997    0.7387521527517449    0.0598819592737292
   C      C    0.0971117370667169    0.6982575604391726    0.0435427091144559
   C      C    0.2003927418641145    0.7062996639770640    0.0238815448723424
   C      C    0.1330427444897622    0.6273922443924526    0.9820302264810162
   C      C    0.2362788112362163    0.6354551997939833    0.9618276513263164
   C      C    0.2051777241994134    0.5949503665922095    0.9442773562597669
   C      C    0.9412138681309536    0.9099679566640551    0.9701707527299042
   C      C    0.9121748150454644    0.1473654533441559    0.0408352519786390
   C      C    0.1498381997050744    0.9379045355244373   -0.0287827870941122
   C      C    0.3763025033730057    0.2619632595533640    0.9970074789023723
   C      C    0.4786529310009295    0.2779171955635978    0.9400328098272186
   C      C    0.3619211295654378    0.3771096337827171    0.9921399015703189
   C      C    0.2903199798228879    0.4056554504850711    1.0045920784591220
   C      C    0.2432087132589986    0.4801005909745324    0.0457474848900947
   C      C    0.2778317991356158    0.2441471557952194    1.0475410440209525
   C      C    0.3040388757876858    0.2914811160903868    1.0055431546277145
   C      C    0.2608548095040761    0.3631312915766723    1.0038284370121744
   C      C    0.4046270220866092    0.3049371553369916   -0.0159463210679014
   C      C    0.3154071594286521    0.0932525141043129   -0.0076568325113807
   C      C    0.5905924223300986    0.3167150802709370    1.0118391229764649
   C      C    0.0934257572651498    0.5900343472627814    0.9485407842950045
   C      C    0.0145379171314061    0.2420003268494473    1.0239948945787958
   C      C    0.7436518678685571    0.0161555417727286    0.9617756723973119
   C      C    0.2399273886024582    0.7437738774625701    0.0573568938461030
   C      C    0.3949483457213885    0.4208425760851370    0.0126196347362744
   C      C    0.4204380628822336    0.1850662602027786    0.9782938648138078
   C      C    0.1838725251972911    0.3965217175020805    1.0021950270239559
   H      H    0.0281530907513863    0.1272118504507086    0.7439524183819562
   H      H    0.8413075749893608    0.0288410872079952    0.2498975461862663
   H      H    0.1327089455321702    0.8357254711610922    0.7561570384203966
   H      H    0.9323924687691617    0.8967602598073353    0.2299476117922012
   H      H    0.8917675850302079    0.9358250707999967    0.8333994777888414
   H      H    0.9748865054635497    0.8614146131896108    0.8259179403601058
   H      H    0.9385528779975084    0.1705992711209241    0.1883418997874800
   H      H    0.8984520744444212    0.1697878828589862    0.7809707197774819
   H      H    0.8638428027933079    0.1624401366244785    0.1730370207187047
   H      H    0.1731992003156802    0.9077375411763215    0.2041025089638706
   H      H    0.1715367873906618    0.9019955936468176    0.7405443794867476
   H      H    0.1658154983572523    0.9761010046047942   -0.0319683645685888
   H      H    0.2023640232596227    0.4961205847338033    0.2421399734000028
   H      H    0.3072628662468613    0.2042435094971061    0.2357705810921078
   H      H    0.4917433056888438    0.3036697868686572    0.7451708000220003
   H      H    0.3328830616712704    0.0386878164598118   -0.0620471523027945
   H      H    0.3359359247313123    0.1101549909357451    0.7867350720952108
   H      H    0.3393196768851847    0.0975664371935971    0.2415117783380666
   H      H    0.5489940684276834    0.3389116577047460    0.2067347077868152
   H      H    0.6263366971135413    0.3350791485189235    1.0829749289197186
   H      H    0.5671875391754247    0.3380438169804477    0.7582504914222766
   H      H    0.0896558120310033    0.5703666408097177    0.1997683632101944
   H      H    0.0408791034499731    0.6247219259435859    0.8600679925322339
   H      H    0.1173140360812212    0.5458117760541276    0.7589930957946650
   H      H    0.9941239369692618    0.2213336050614222    0.2098509374533892
   H      H    0.9963408220056275    0.2958634180112569    0.1044843078875745
   H      H    0.9913353018695700    0.2413295464271085    0.7661823353475737
   H      H    0.7081874197329188    0.9983257133888662    0.8740375521422608
   H      H    0.7865449841026319    0.9946960511191846    0.7748945445317689
   H      H    0.7651124425199308    0.9937015519358053    0.2160976824389415
   H      H    0.2919417728706426    0.7096464077026642    0.1545351988280027
   H      H    0.2451610589114923    0.7618679843992618    0.8040519108554688
   H      H    0.2150296475684835    0.7890821130176827    0.2396898701974056
   H      H    0.4390464584469729    0.3995606029586007    0.1924416397658107
   H      H    0.3586872445515529    0.4736272208052706    0.1007777202313872
   H      H    0.4141123128209458    0.4231479033625631    0.7537942720104086
   H      H    0.1617070831530623    0.4256643427481622    0.2523578649315815
   H      H    0.1619480941476199    0.4334813650131295    0.7943051024021400
   H      H    0.4238580451824286    0.1638218644639492    0.2362947347224970
   H      H    0.3987653778433410    0.1618503137194493    0.7924742652542595
   H      H    0.1674445138090793    0.3588301873356076    0.9550437509173028
   H      H    0.4729106149279259    0.1686661404502160    0.9005506567562709
   H      H    0.2320425307539203    0.0445227811086625    0.1014567932179370
   H      H    0.6097185799563460    0.1003384258741544    0.0745299431768589
   H      H    0.2918657663685116    0.6088696625039467    0.9293063759550816
   H      H    0.0979722459286506    0.2915591758959997    0.9186658561520249
   H      H    0.7249484518876157    0.2325272521806768    0.9101905722420921
   H      H    0.0415056309714449    0.7248948641794624    0.0751179811694123
   N      N    0.8096139675762455    0.1058291171194440    0.8926188011322139
   N      N    0.0836192270771768    0.8094078790173368    0.1185757740513194
   N      N    0.1058283116270532    0.0869119629831851    0.1202134281392778
   N      N    0.2240608659030035    0.2491459835928584    0.8940787362002912
   N      N    0.5253834868882572    0.2266562851853952    0.1024371577056284
   N      N    0.2498453409656607    0.5244197464545952    0.8803024164411173
