# Supplementary material for: Tuning UV Absorption in Imine-Linked Covalent Organic Frameworks via Methylation
Source: J Phys Chem C Nanomater Interfaces. 2022 Nov 24;126(50):21338–47. doi: 10.1021/acs.jpcc.2c04586 (PMC9791660; doi:10.1021/acs.jpcc.2c04586)
Supplement: Supplementary file 1 — jp2c04586_si_001.zip [file jp2c04586_si_001.zip › Me3TFB_Me2PA_staggered.cif]

data_Me3TFB-Me2PA_crystal_1_staggered
_cell_length_a    22.600043
_cell_length_b    22.696327
_cell_length_c     6.962558
_cell_angle_alpha    90.845715
_cell_angle_beta     90.421094
_cell_angle_gamma    60.223802
loop_
_symmetry_equiv_pos_as_xyz
+x,+y,+z
loop_
_atom_site_type_symbol
_atom_site_label
_atom_site_fract_x
_atom_site_fract_y
_atom_site_fract_z
   C      C    0.0266816041424523    0.0424748158637389    0.0015205943625134
   C      C    0.9550993053718257    0.0701881537699563    0.0067938631261407
   C      C    0.9281252401386992    0.0259065093637264    0.0086680791429910
   C      C    0.9715742883329703    0.9545172351253012    0.0087466568339717
   C      C    0.0430523634738793    0.9277657774128806    0.0125022698280088
   C      C    0.0710151308751229    0.9715324145160390    0.0107275968379484
   C      C    0.0506423454384371    0.0913135231751018    0.9755485447881482
   C      C    0.8546289724903090    0.0518513074523420    0.0225798724315709
   C      C    0.0910212112264177    0.8546227726213017    0.0313827494250461
   C      C    0.7397436759723482    0.1306940907987647    0.9626804741532639
   C      C    0.6993384374387739    0.2018526280041850    0.9678331067487412
   C      C    0.7074072540189310    0.0908735748208895    0.9720443505629356
   C      C    0.6286960496270956    0.2369457517040515    0.9874705853859937
   C      C    0.6366417887803276    0.1260295589562160    0.9884211524846858
   C      C    0.5956209676362927    0.1973699686370051    0.9966928454279312
   C      C    0.1324524020416410    0.1277228996605020    1.0107746641351334
   C      C    0.2040401326727455    0.0974337973245721    1.0106693407964649
   C      C    0.0926295787140271    0.1998787837110200    1.0101405303427855
   C      C    0.2391274997277247    0.1334008826309908    1.0096269607664325
   C      C    0.1278121489942783    0.2357988583552789    0.0191067563678047
   C      C    0.1993778709714474    0.2053329042890860    0.0183278987569812
   C      C    0.1278504965765244    0.7387044473536055    0.9769036066060633
   C      C    0.0969617564642905    0.6980494434197534    0.9813374685364108
   C      C    0.1999876957968448    0.7068698299557401    0.9899434797088210
   C      C    0.1325001337409154    0.6278995015257247    1.0045088174740797
   C      C    0.2354367937910787    0.6367918048914558    1.0153880205677088
   C      C    0.2044904840674143    0.5961612938479494    1.0230261675770325
   C      C    0.2421235128168054    0.4792006614101694    0.9817433124226336
   C      C    0.3754862636766936    0.2630801879023798    0.0049209871505002
   C      C    0.2776789074935945    0.2443328912357917    0.9659460190863459
   C      C    0.4780622404296944    0.2809453890532810    0.9921297180481837
   C      C    0.3617179147921865    0.3776924971742338    0.0077444209954913
   C      C    0.2901295924072257    0.4058892516963417    0.0035962734717498
   C      C    0.3037748358867660    0.2920578857492472   -0.0035409573318553
   C      C    0.2606764075042703    0.3632398145719025   -0.0005030826486070
   C      C    0.4045630658596875    0.3058093197063340    0.0057974619373552
   C      C    0.9109584511230795    0.1459375758180942    0.0267611041302042
   C      C    0.9396545744578122    0.9101126950637094    0.0055744239304682
   C      C    0.1469458137577261    0.9428435842518745    0.0064880172875297
   C      C    0.7445753585786256    0.0144537648569411    0.9617783047432751
   C      C    0.5939063804250491    0.3132776066186769    0.9983223220489430
   C      C    0.0158902315731803    0.2391041196825715    1.0146256271472207
   C      C    0.3158697944306942    0.0943371519736534    0.0158336221813637
   C      C    0.2394280379256691    0.7441230627297833    0.9747809246952815
   C      C    0.0923700060022252    0.5912058497370184    1.0117069235203340
   C      C    0.4189318754540799    0.1870447129187582    0.0164217624383908
   C      C    0.3935393517592765    0.4225494039006485    0.0116639041500597
   C      C    0.1840475325390622    0.3953896234441692   -0.0004526271457754
   C      C    0.9720148930643243    0.9584151517262147    0.4962626056116702
   C      C    0.0437914031884255    0.9300506939105984    0.5032570889435592
   C      C    0.0718653789684010    0.9734341540307012    0.5048083443210547
   C      C    0.0289011184161056    0.0451352503693823    0.5081690155489889
   C      C    0.9574832317995084    0.0724633675283614    0.5107222840210958
   C      C    0.9285498217575806    0.0294014418778920    0.5017445424171858
   C      C    0.9471937021773511    0.9099956077029209    0.4704675251483044
   C      C    0.1454150761249325    0.9475227515910059    0.5135423831252677
   C      C    0.9084214727207074    0.1453321013064629    0.5327803724155350
   C      C    0.2608816337735696    0.8657040501148910    0.4650830254034380
   C      C    0.3008410504079247    0.7944266678898507    0.4694322718843633
   C      C    0.2943719241002377    0.9047443471601704    0.4777015775291651
   C      C    0.3713955954330428    0.7587911403444542    0.4912107513311688
   C      C    0.3650228985196046    0.8689227467039797    0.4995204878344235
   C      C    0.4048990218454801    0.7975998361112482    0.5067656654373272
   C      C    0.8668289815756602    0.8729344426308373    0.5128468939208104
   C      C    0.7953325969560664    0.9028485544986741    0.5090152080902882
   C      C    0.9070369356332759    0.8008585554390262    0.5120203108539501
   C      C    0.7606492085917500    0.8664672631366672    0.5016159131443051
   C      C    0.8721659848773906    0.7646556589472314    0.5144634878754487
   C      C    0.8006476625669996    0.7944722062435338    0.5089624374356509
   C      C    0.8716798255964968    0.2620478523566535    0.4856763898611673
   C      C    0.9025949428802800    0.3027272153924830    0.4840343060443811
   C      C    0.7992651920727826    0.2944127982862002    0.4863672601676769
   C      C    0.8669375533180839    0.3733375700087527    0.4876544077769425
   C      C    0.7636088469520450    0.3651292945676984    0.4803859395447682
   C      C    0.7946289901865802    0.4057738836041839    0.4836708049097512
   C      C    0.7590961604548536    0.5212665572328103    0.5467314323577532
   C      C    0.6237339561706347    0.7364140602047775    0.5008048445551976
   C      C    0.7202426876384438    0.7569013883245232    0.4638749826060928
   C      C    0.5229302784482370    0.7162253024186264    0.4760451015996879
   C      C    0.6405021217127040    0.6210986095514018    0.5145496219089423
   C      C    0.7119218699603430    0.5945882810113199    0.5216635268090204
   C      C    0.6953495500599634    0.7088123800278741    0.4954725475398438
   C      C    0.7399133129296560    0.6380691155090864    0.5098923367487617
   C      C    0.5964270414940385    0.6922323048101232    0.5032418164966762
   C      C    0.0872338984978599    0.8544694736389887    0.5233575360910575
   C      C    0.0611850205221814    0.0893142497037747    0.5083359112807098
   C      C    0.8523186348120441    0.0617990844084432    0.4868127530838527
   C      C    0.2590651571407118    0.9811754783812312    0.4692554141992752
   C      C    0.4068846651945930    0.6825866148368686    0.5020552533749315
   C      C    0.9836457845622427    0.7622478153813285    0.5248789689639509
   C      C    0.6839040352149944    0.9056629024111956    0.5010330474255968
   C      C    0.7598032602136822    0.2569973825366472    0.4783366271279623
   C      C    0.9069389149587430    0.4101160429735731    0.4805071026130631
   C      C    0.5788456754822053    0.8125840074470982    0.5062714813896605
   C      C    0.6096997135641583    0.5758006182006361    0.5334266279542268
   C      C    0.8159847010850519    0.6091455084223013    0.5021232000244600
   H      H    0.8392508164674148    0.0232468855624828    0.1154847869711310
   H      H    0.1344311252880381    0.8420037488015766    0.1270485140030444
   H      H    0.4897777584411752    0.3202627173863414    0.9517799287071008
   H      H    0.2328901985796736    0.0420771164636013    1.0159975232263714
   H      H    0.7261179104103025    0.2306736692667540    0.9585048311473997
   H      H    0.0415681149326684    0.7240772743577027    0.9661885908499346
   H      H    0.0150679667340435    0.1369484221923810    0.8967955512644088
   H      H    0.0988258783085910    0.2910938481608778    0.0312274586213737
   H      H    0.2908618103668181    0.6107725496703311    1.0293613683382032
   H      H    0.6095872439083597    0.0974492241601228    0.9952833740076542
   H      H    0.1988814489952977    0.4905317677471109    0.8861792915232277
   H      H    0.3065039175811029    0.2037359450307160    0.8591796637981556
   H      H    0.1602429029412438    0.9810951393221928    0.5874777999782257
   H      H    0.8628381825501285    0.1566374469762881    0.6161707518800896
   H      H    0.5126196241366575    0.6819414555637979    0.3865139271672706
   H      H    0.7660126217652549    0.9582343450157168    0.5157779491446912
   H      H    0.2733853098166300    0.7662239553159409    0.4588336648692833
   H      H    0.9581830253141750    0.2761003274496709    0.4759193182832381
   H      H    0.9804862814629832    0.8650016053198000    0.3829696085543072
   H      H    0.9012182855149510    0.7094349426278919    0.5253171552790411
   H      H    0.7080625200977345    0.3915976975147767    0.4698696459759110
   H      H    0.3922331206352228    0.8973288371530613    0.5122496811862591
   H      H    0.8014952193047457    0.5079638577170881    0.6476945522561879
   H      H    0.6873607414983206    0.8000808409699345    0.3719987289426067
   H      H    0.9765497680397701    0.8573130947122983    0.0361759466257477
   H      H    0.9186087655571604    0.9110097292341715    0.8619540045066738
   H      H    0.8969582136032469    0.9282589396972527    0.1068232089969185
   H      H    0.1623204645586511    0.9537824885597658    0.8681002198417735
   H      H    0.1756403603017012    0.8879939425239012    0.0253482151091076
   H      H    0.1629871491390136    0.9670915398683810    0.1153255492970117
   H      H    0.8600302492452505    0.1601925792584969    0.0785694741120622
   H      H    0.9035550428970129    0.1717216310098480    0.8887828372543060
   H      H    0.9340424853395419    0.1663003837734482    0.1273340039684926
   H      H    0.0991544521283587    0.8277323069004486    0.3837632386363903
   H      H    0.0616122428058603    0.8345341256008857    0.6123071679278730
   H      H    0.1363423933867825    0.8409027629498481    0.5891112020865321
   H      H    0.8364657191507811    0.0246741205216182    0.4516753131492114
   H      H    0.8321299372671042    0.1022081058942304    0.3796689583078670
   H      H    0.8282132001636859    0.0853054549941619    0.6251751300402850
   H      H    0.0874542952532465    0.0833767175047392    0.3709087286500323
   H      H    0.0995562321610155    0.0753681480953846    0.6222163883072049
   H      H    0.0230951134585719    0.1428797298589303    0.5241226581973999
   H      H    0.4367132236814867    0.1637883350113712    0.8729138089897951
   H      H    0.3904445363885444    0.1647187275050621    0.0794436354525588
   H      H    0.4650201083472602    0.1727804766408233    0.1003860257216060
   H      H    0.4226269631617919    0.4164348251724368    0.8794246910482862
   H      H    0.4291699765717507    0.4097700146033275    0.1327836155341494
   H      H    0.3546029630830242    0.4758069672707753    0.0286404600901324
   H      H    0.1684570749350005    0.3573352203591123    0.0167901570556827
   H      H    0.1615114130604534    0.4235172897686491    0.8663839993893873
   H      H    0.1619441264276557    0.4321257418426145    0.1190688251989111
   H      H    0.7879730256610984    0.9938806006516535    0.8619847793336282
   H      H    0.7096799949418535    0.9965990582373478    0.9141504337714462
   H      H    0.7646337415599260    0.9914297202702521    0.1026548858396113
   H      H    0.5593832837625946    0.3342002752430506    0.1225057579978443
   H      H    0.5633832740871856    0.3374212220382336    0.8692758205146847
   H      H    0.6322576799176214    0.3293953884431124    1.0110764980916287
   H      H    0.9948360935947945    0.2188885067663347    0.1202638717069136
   H      H    0.9932227414191036    0.2386293354401744    0.8744978503593308
   H      H    0.9979502992553962    0.2924870352802991    0.0525143587717517
   H      H    0.3391380628493800    0.0945436536239185    0.8778283333288738
   H      H    0.3337299563967917    0.0411020222511803    0.0509762804326182
   H      H    0.3359684741130522    0.1152980290622990    0.1248908415356278
   H      H    0.2177353849722194    0.7840740204863910    0.8661074667263263
   H      H    0.2925471920320847    0.7086208477397199    0.9347472712188071
   H      H    0.2406935130186718    0.7685833473703820    0.1112843403690992
   H      H    0.1109347333146144    0.5526331370774448    0.1243381749021439
   H      H    0.0946920143863536    0.5650543202413801    0.8751356584668303
   H      H    0.0384140835170060    0.6276186157132169    0.0396671385358200
   H      H    0.2361586776474722    0.0054628770759159    0.6081160632564162
   H      H    0.2179496512386692    0.0022774293757860    0.3620141628005364
   H      H    0.2959271381709269    0.9974796627105265    0.4331859920898908
   H      H    0.4339466476123339    0.6577383660109701    0.3681405393247480
   H      H    0.3695302526645290    0.6660207211513168    0.5274463191797945
   H      H    0.4447898825325437    0.6631783012156492    0.6183753109063300
   H      H    0.0083882111001111    0.7596974286108908    0.3869503927062664
   H      H    0.0012901635628701    0.7097325187781434    0.5679837269104203
   H      H    0.0028778350869191    0.7850521643348699    0.6309169558216938
   H      H    0.6621734443993029    0.8857657608980923    0.6054377281083381
   H      H    0.6624332505979851    0.9043020082217117    0.3597449611241899
   H      H    0.6657266597038426    0.9592341548699860    0.5369949959091280
   H      H    0.7592720974612530    0.2344014335580971    0.6165815936646403
   H      H    0.7811122633429154    0.2153372768259779    0.3716996012378219
   H      H    0.7065341153923388    0.2918274053312684    0.4389018202181189
   H      H    0.8852860179953683    0.4516288239006634    0.3765041718211981
   H      H    0.9598472621922349    0.3745721294562469    0.4385905946410177
   H      H    0.9087476941318829    0.4322727367581912    0.6205543846528472
   H      H    0.5283246805230308    0.8268501282302488    0.5614734740104830
   H      H    0.5724301853212588    0.8347562934316922    0.3624768316351443
   H      H    0.6015149540342252    0.8356740479824392    0.5987621759303132
   H      H    0.6433838451633435    0.5298544330339789    0.6130048723877303
   H      H    0.6019636625391596    0.5582120054554527    0.3921517408311792
   H      H    0.5603593788835661    0.6023801447042255    0.6071635463633765
   H      H    0.8299294990831865    0.6277901379557104    0.3749777954158368
   H      H    0.8436591078117627    0.5536969992159357    0.4947979081910270
   H      H    0.8341469336522032    0.6262791364099194    0.6256019125320311
   N      N    0.8095968615480905    0.1062247336280703    0.9394827682667222
   N      N    0.0825644267192161    0.8079060820283444    0.9508349505248015
   N      N    0.1091223074632237    0.0816492190807182    0.0325261807872284
   N      N    0.2494606785574632    0.5272714180088061    0.0569786906808398
   N      N    0.2245066658272105    0.2500170602851606    0.0486818889303915
   N      N    0.5262108305607964    0.2190965575520904    0.0165168802321901
   N      N    0.1909257867275643    0.8894624453499417    0.4449447090242697
   N      N    0.9176693239321653    0.1927140649076781    0.4658815605168787
   N      N    0.8903210262099027    0.9191040739620824    0.5380696772544060
   N      N    0.7502535828401571    0.4754871421340106    0.4623412642389200
   N      N    0.7767214189510755    0.7488613696885120    0.5326881842106598
   N      N    0.4743343358125532    0.7731639764638895    0.5400266311055891
