# Supplementary material for: Tuning UV Absorption in Imine-Linked Covalent Organic Frameworks via Methylation
Source: J Phys Chem C Nanomater Interfaces. 2022 Nov 24;126(50):21338–47. doi: 10.1021/acs.jpcc.2c04586 (PMC9791660; doi:10.1021/acs.jpcc.2c04586)
Supplement: Supplementary file 1 — jp2c04586_si_001.zip [file jp2c04586_si_001.zip › Me3TFB_Me4BD_eclipsed.cif]

data_image0
_cell_length_a    30.177815
_cell_length_b    30.076589
_cell_length_c     3.778687
_cell_angle_alpha    88.825287
_cell_angle_beta     91.254030
_cell_angle_gamma    60.120528
loop_
_symmetry_equiv_pos_as_xyz
+x,+y,+z
loop_
_atom_site_type_symbol
_atom_site_label
_atom_site_fract_x
_atom_site_fract_y
_atom_site_fract_z
   C      C    0.0231031310779564    0.0308791021556225    0.9785063799076816
   C      C    0.9693820619901858    0.0539071138598175    0.9655584595451800
   C      C    0.9457450541328334    0.0235505350316256    0.9951621150965968
   C      C    0.9764026748767346    0.9697141041421654    0.0165380063903492
   C      C    0.0302865161352699    0.9460267681215520    0.0102487974039076
   C      C    0.0534821012934794    0.9767216776241109    0.0053743516085943
   C      C    0.1093518580269671    0.9547503303146067    0.0598406614764415
   C      C    0.9355454138828453    0.1097818219663345    0.9118754232354460
   C      C    0.9544752060528005    0.9360247315863625    0.0710277223629528
   C      C    0.9102050051182170    0.1961439037704302    0.0212028488296102
   C      C    0.9336145182810426    0.2269924880824212    0.0201816975413376
   C      C    0.8559954048853784    0.2206498531618876    0.0102411943671536
   C      C    0.9034957404426746    0.2801858185275997    0.0019224651301084
   C      C    0.8276842640043637    0.2740467501716271    0.9972089044400599
   C      C    0.8498056821870711    0.3054620242880988    0.9928524187995141
   C      C    0.1963092126244904    0.8941778164142262    0.9764466453046478
   C      C    0.2271181605854736    0.8398781721764277    0.9946199045324232
   C      C    0.2207199934198380    0.9241046586020006    0.9854076082238997
   C      C    0.2800586714349722    0.8170697452175277    0.0225009202682490
   C      C    0.2739883596272015    0.8992483511435859    0.0081115071171868
   C      C    0.3052903948820054    0.8457046512031917    0.0270507050443828
   C      C    0.8934509536452587    0.9102257140868500    0.9626996026448610
   C      C    0.8395181805172738    0.9336587130770913    0.9767875540698214
   C      C    0.9231347916568233    0.8558493031049261    0.9683025220525332
   C      C    0.8167014752695644    0.9033885201089927    0.9985178998115704
   C      C    0.8982650272349033    0.8273599396728403    0.9861129471780505
   C      C    0.8450185599033394    0.8495257649819593    0.0021236473959529
   C      C    0.8180485155762014    0.3619844312987275    0.9984488673235273
   C      C    0.8400601993030506    0.3933953951970965    0.0213277377435396
   C      C    0.7643947409324233    0.3868714270958605    0.0009044083293784
   C      C    0.8114793261027962    0.4466276973058785    0.0423309261322987
   C      C    0.7341846608690994    0.4396627871263962    0.0283852182062931
   C      C    0.7574448207467461    0.4705203134536433    0.0433628331392104
   C      C    0.3616860681323345    0.8209661617751178    0.0328719432574505
   C      C    0.3871251100850693    0.8494092925177421    0.0353019406053487
   C      C    0.4458754292511428    0.7425635801530265    0.0065857034421454
   C      C    0.4398434545108783    0.8265822932278143    0.0109000873305961
   C      C    0.4704275531966784    0.7724109938716468    0.9928036194021674
   C      C    0.8203571366325704    0.8176212753632899    0.0154241842798887
   C      C    0.7672095723139833    0.8395818895221410    0.0363310742646357
   C      C    0.8487739879213210    0.7637847086321004    0.0132778775904366
   C      C    0.7424607219713100    0.8108982649269437    0.0476369839498988
   C      C    0.8261126224589428    0.7333447614247374    0.0330124661619965
   C      C    0.7722163171495089    0.7566466943612929    0.0447254008971287
   C      C    0.6439673192244475    0.6353872346481506    0.9580504080274893
   C      C    0.6134748740155586    0.6894104950395991    0.9728414274369341
   C      C    0.6361856010931578    0.7206003456133643    0.9413849568831760
   C      C    0.5588591134072495    0.7099067962350085    0.0433231240943000
   C      C    0.6899220306643994    0.6971999708427767    0.9249170029881718
   C      C    0.7128447938119593    0.7305615962935719    0.8933317637023920
   C      C    0.7209236400246144    0.6432468782228897    0.9265991813684294
   C      C    0.6975181655185032    0.6125756708648880    0.9359114106963357
   C      C    0.7302038771124914    0.5567373504487824    0.9023736243956024
   C      C    0.8888169256197943    0.0494194146333126    0.0319210189926232
   C      C    0.0487232941819173    0.0625940147253796    0.9406730334583476
   C      C    0.0618617793794333    0.8884371223049693    1.0088546790169937
   C      C    0.6039819920200108    0.7780780995695871    0.9512161118501731
   C      C    0.7781688074092521    0.6183913936166013    0.9217896351395861
   C      C    0.6182928560399481    0.6035034460579256    0.9355238925976822
   C      C    0.6770517993746521    0.4640410408217414    0.0331146509446490
   C      C    0.9908352677774950    0.2022659918391835    0.0376775647067482
   C      C    0.8072913370472048    0.9910565232798539    0.9769905670878719
   C      C    0.8586298735000114    0.6759888429789491    0.0305115150463354
   C      C    0.2028421966379318    0.8068070994157515    0.9893167833505634
   C      C    0.4643050983632134    0.8595243804945426    0.0016147474688102
   C      C    0.8399896167259704    0.4756458912678954    0.0814536058413747
   C      C    0.8268286590536280    0.1922215096922708    0.0371262766445281
   C      C    0.1922168126436208    0.9818196156603947    0.9519453633275498
   C      C    0.4735978914449659    0.6849851155843165    0.9890166178136668
   C      C    0.6851504614765640    0.8393490392011154    0.0750861997514879
   C      C    0.9803574841372596    0.8269138704511053    0.9375310940481638
   C      C    0.3927342771034514    0.7675323746641470    0.0219018052985941
   H      H    0.1198246874776703    0.9757647993215518    0.2483779495883112
   H      H    0.9032537554657462    0.1213153760979085    0.7208282224268597
   H      H    0.9755025528859229    0.9041850640950594    0.2669448575217609
   H      H    0.9232189506809758    0.3022456249931807    0.0024971380971833
   H      H    0.7862242243797914    0.2914435168241542    0.9983601842729359
   H      H    0.3020047476078493    0.7752768037325365    0.0341309863394948
   H      H    0.2913771631040802    0.9234865362398185    0.0037699446008845
   H      H    0.7751396145432013    0.9231521617157381    0.0092057356857765
   H      H    0.9222056092799015    0.7857684506455032    0.9829761072593337
   H      H    0.8815596984133024    0.3761065555909415    0.0296278593811557
   H      H    0.7448432570046057    0.3647060780817684    0.9868574505643869
   H      H    0.3751955975597534    0.7434334851850193    0.0194730713903953
   H      H    0.3654141440988763    0.8910763947206581    0.0486728372608761
   H      H    0.7432249902227822    0.8811251244984927    0.0462818216653125
   H      H    0.8902751345416834    0.7441563357927836    0.9991847531058914
   H      H    0.5516800327176263    0.6843880863816303    0.2152474973738502
   H      H    0.6951690156801253    0.7614733506608157    0.6876198671821914
   H      H    0.7590756563781348    0.5446773086213028    0.6984653126442638
   H      H    0.8748272448873415    0.0853957989891182    0.1701165515732007
   H      H    0.8681667624919549    0.0585117805003854    0.7733253582899261
   H      H    0.8782627134019645    0.0245842115579177    0.1789245090886133
   H      H    0.0582234389720263    0.0723919898972893    0.1996871242332213
   H      H    0.0843239585991224    0.0418886589150101    0.7990510214668514
   H      H    0.0236040594969253    0.0989978704118782    0.7977717119766576
   H      H    0.0723795208626794    0.8712402920666426    0.2792169071048556
   H      H    0.0409189089055504    0.8721595395953693    0.8754847339582811
   H      H    0.0973819379241813    0.8768486440274323    0.8734351858320071
   H      H    0.7944538392850813    0.6122743106537747    0.1935680123480845
   H      H    0.7957192534227349    0.5807774552346764    0.8020823134810170
   H      H    0.7899816905262493    0.6427519277152089    0.7821516231909923
   H      H    0.6096620849357751    0.5938541103219837    0.1979767328046932
   H      H    0.5821009565593376    0.6240809804462846    0.7803493474108236
   H      H    0.6429222618180593    0.5670833768275305    0.8125495376149953
   H      H    0.5932289352205838    0.7898393832730902    0.2246166930692173
   H      H    0.6242837363561698    0.7974025870989990    0.8568919940520593
   H      H    0.5681628310386740    0.7919576095725009    0.7973791284184926
   H      H    0.6610126179506588    0.4959601418366488    0.2145247853539900
   H      H    0.6592796127475727    0.4802607676004860    0.7699498358234207
   H      H    0.6657945997359533    0.4358100448292545    0.1115287089932645
   H      H    0.0076855108329403    0.1685378868360352    0.2201560365144877
   H      H    0.0071172646371082    0.1884512532263806    0.7781391937422869
   H      H    0.0027085252850991    0.2295637259336533    0.1230886048867622
   H      H    0.8075762583789747    0.0054455588146623    0.2419365468333895
   H      H    0.8223941472982996    0.0091288356084457    0.7982883155531026
   H      H    0.7673820085207849    0.0037096014229070    0.8989376538192022
   H      H    0.8438053246846153    0.6575285859331942    0.2082804618975122
   H      H    0.8585630579532370    0.6616916230038583    0.7649835734154524
   H      H    0.8984581938914254    0.6635913881893752    0.1093794269387278
   H      H    0.1854736180501718    0.8072565326857881    0.2429438309455252
   H      H    0.1718628117847513    0.8208873416311536    0.7859885196827904
   H      H    0.2312147671144244    0.7668638242857477    0.9382566906233305
   H      H    0.4966891604824695    0.8455657843078312    0.1933700718206166
   H      H    0.4796037845536237    0.8593167519311016    0.7398857895195073
   H      H    0.4363579130416569    0.8993643746936956    0.0591737284867487
   H      H    0.8779281048700854    0.4505985003218405    0.2072529874986851
   H      H    0.8460788110777254    0.4893026386896558    0.8248042461145094
   H      H    0.8196062994586806    0.5095516409525721    0.2425888712159652
   H      H    0.7882251246438923    0.2178692399384433    0.1289354256598838
   H      H    0.8225074886718498    0.1774078970764492    0.7829728806125861
   H      H    0.8457877479979476    0.1591597143163496    0.2246210786818185
   H      H    0.1769586883146166    0.9999332100242031    0.2042246900284284
   H      H    0.2178615344725181    0.9954601206883562    0.8618276860128273
   H      H    0.1595795610397766    0.9963141560274047    0.7618488347758163
   H      H    0.4935874199678585    0.6657052033243293    0.2406169996647488
   H      H    0.4462501150034113    0.6719487874531032    0.9280612478306904
   H      H    0.5025128275965598    0.6710074499039161    0.7856349376714261
   H      H    0.6723791384662977    0.8767839531102112    0.1918154216459945
   H      H    0.6653688061061186    0.8468320251681887    0.8141800469193546
   H      H    0.6716788536360830    0.8180966919262468    0.2377004773427426
   H      H    0.0008876229431390    0.8223531453784165    0.1916008057802178
   H      H    0.9928922064891841    0.7882712087933330    0.8432895132598852
   H      H    0.9930695272204992    0.8463807758762835    0.7510495320236810
   N      N    0.1437380653688236    0.9139561114472240    0.9182973202300586
   N      N    0.9431045087411295    0.1431762194706170    0.0672375784569486
   N      N    0.9131605392754915    0.9432400223995907    0.9128787941375048
   N      N    0.5220894975510519    0.7538444757344223    0.9295211365829121
   N      N    0.7519156778376832    0.7237681160187359    0.0803667139618651
   N      N    0.7250252744093560    0.5232217145712892    0.0853488069490290
