# Supplementary material for: Tuning UV Absorption in Imine-Linked Covalent Organic Frameworks via Methylation
Source: J Phys Chem C Nanomater Interfaces. 2022 Nov 24;126(50):21338–47. doi: 10.1021/acs.jpcc.2c04586 (PMC9791660; doi:10.1021/acs.jpcc.2c04586)
Supplement: Supplementary file 1 — jp2c04586_si_001.zip [file jp2c04586_si_001.zip › Me3TFB_Me4BD_staggered.cif]

data_Me3TFB-BDMe4_crystal_1_staggered
_cell_length_a    30.204337
_cell_length_b    30.174921
_cell_length_c     7.197352
_cell_angle_alpha    92.729339
_cell_angle_beta     91.529671
_cell_angle_gamma    59.996715
loop_
_symmetry_equiv_pos_as_xyz
+x,+y,+z
loop_
_atom_site_type_symbol
_atom_site_label
_atom_site_fract_x
_atom_site_fract_y
_atom_site_fract_z
   C      C    0.0242390342439091    0.0301448787872876    0.9895498416002194
   C      C    0.9705721081429572    0.0539041604510212    0.9807447270928096
   C      C    0.9457021994768544    0.0245856592035253    0.9832922585786599
   C      C    0.9754784046540278    0.9708821590201963    0.9920128653622770
   C      C    0.0295054489149848    0.9463849241574426    0.0039326328995041
   C      C    0.0535809669172237    0.9760956286595146    1.0025585506989088
   C      C    0.1089484336079926    0.9543854169137372    1.0228112893137709
   C      C    0.9375205481072397    0.1092623656397760    0.9563976415304670
   C      C    0.9535368241580094    0.9369300336039295    0.9703628431750543
   C      C    0.9109912850590631    0.1962844262066528    0.0211897035836452
   C      C    0.9338171151955584    0.2275667936972414    0.0236934848029464
   C      C    0.8567562663803584    0.2198438242717018    0.0149893454270704
   C      C    0.9029433949027152    0.2804087073795666    0.0140040267324866
   C      C    0.8277341593841920    0.2730762705206881    1.0071894921669660
   C      C    0.8493253044656414    0.3048798427281825    1.0056148997341636
   C      C    0.1957462939698209    0.8912422962077322    0.9841307563684527
   C      C    0.2271208574699874    0.8371657021554734    0.9917008060905854
   C      C    0.2197425980261586    0.9217483535443924    0.9851233500474236
   C      C    0.2800488070688717    0.8151090189800445   -0.0006153353774642
   C      C    0.2730655692816145    0.8972693198807749    0.9879878072773381
   C      C    0.3047714815811668    0.8439706725475202    0.9939798598097380
   C      C    0.8925049281812214    0.9114250005253265    0.0159602995498321
   C      C    0.8383968424480257    0.9343768588068847    0.0087066879529634
   C      C    0.9229920258813815    0.8570498942384233    0.0106684225862659
   C      C    0.8162355079207567    0.9034894469646035    0.9939221947292584
   C      C    0.8985947560622992    0.8280790966572272    0.9979939764044875
   C      C    0.8452288232937291    0.8497391149296829    0.9898346752176361
   C      C    0.8173553971946026    0.3612837735660025    1.0004552067543984
   C      C    0.8395820360570760    0.3923761457078465    0.9931893236891990
   C      C    0.7636201706146009    0.3866129261534886    1.0009411936844124
   C      C    0.8113729679935016    0.4456372656229259    0.9878588090869177
   C      C    0.7336138587737574    0.4395788534198991    0.9917195616726101
   C      C    0.7571554797753387    0.4701704216528335    0.9867193237169999
   C      C    0.3611445498240134    0.8194414590354471    0.9939680229670901
   C      C    0.3862692014825764    0.8480603611132452    0.9942883388162196
   C      C    0.4457737225978557    0.7412329895143420    1.0040244511306062
   C      C    0.4392530932658575    0.8253687105196219    1.0034329259888959
   C      C    0.4700440521842826    0.7712366689623135    1.0093239331530897
   C      C    0.8208326928712016    0.8176619084420710    0.9871464139813890
   C      C    0.7674915837134417    0.8396515554671469    0.9954154147457708
   C      C    0.8495654684410948    0.7638867324356861    0.9864024437184744
   C      C    0.7428373422732737    0.8111491446804870    1.0041074427088033
   C      C    0.8270305278736626    0.7336355373880816    0.9984401186724245
   C      C    0.7729499318563078    0.7568692002675421    0.0065352290667971
   C      C    0.6441270280857967    0.6354762460423570    0.0034066099580775
   C      C    0.6134181933497548    0.6892986731009128   -0.0084290463629505
   C      C    0.6362796228099226    0.7202351864942860   -0.0075263860636893
   C      C    0.5578031579146531    0.7102624693948084    0.9616012584571016
   C      C    0.6902756556015934    0.6968064091969135   -0.0073808536958925
   C      C    0.7117539346717426    0.7302919074620717    0.9621681707049692
   C      C    0.7213467965977202    0.6433159074175243    0.0077471188330097
   C      C    0.6978799534036166    0.6128832342442533    0.0161152121012797
   C      C    0.7312945228258398    0.5575899311729894    0.0451054759562011
   C      C    0.8883093103204849    0.0521505882534750    0.9772446529560190
   C      C    0.0516597889116754    0.0597614514098922    0.9702966848465926
   C      C    0.0593085248975354    0.8897453973456138    0.0318240419184174
   C      C    0.6045079416263609    0.7777678454620224   -0.0059105373355473
   C      C    0.7786546069821874    0.6186837886070006    0.0037101887720887
   C      C    0.6185698108063444    0.6038518072400516    0.0159734194591793
   C      C    0.3925130410451939    0.7660409192064932    0.9969507561987418
   C      C    0.8405254601840371    0.4738509213790443    0.9743112787367111
   C      C    0.4743806186015102    0.6838271410907357    1.0162069373882996
   C      C    0.8044084505666994    0.9916570383273086    0.0141378297301500
   C      C    0.2047168023695086    0.8023454152899566   -0.0098123747736666
   C      C    0.8599774150683581    0.6764356098565099    1.0017630182679618
   C      C    0.6763536826333033    0.4643460819729752    0.9888735990052927
   C      C    0.9909109966492790    0.2046289609444846    0.0340557543656447
   C      C    0.8287622010369705    0.1904503743056725    0.0278293600246911
   C      C    0.1916445179787199    0.9792625817382594    0.9750729496885171
   C      C    0.4636973965082997    0.8582696484156170    1.0069716641846937
   C      C    0.6854404099730054    0.8402402162916531    0.0222357505226278
   C      C    0.9803829909398660    0.8287186557506746    0.0306841213401760
   C      C    0.9760858957598427    0.9702981731479652    0.4953351511452190
   C      C    0.0298358818579430    0.9467490199910622    0.5104189675205675
   C      C    0.0541983193533106    0.9764693063882197    0.5040478087179969
   C      C    0.0240877123069391    0.0299097182621650    0.4867783893526170
   C      C    0.9699719671607517    0.0544329878770068    0.4835015814285518
   C      C    0.9463801243208224    0.0242768536892358    0.4838948170731682
   C      C    0.8908578887623235    0.0457799819338780    0.4564377448473892
   C      C    0.0627849322390552    0.8916374526095431    0.5411015507033896
   C      C    0.0462390197152507    0.0626828461033623    0.4587532828237874
   C      C    0.0881870281725062    0.8041724362823989    0.4903516404235185
   C      C    0.0651227240636416    0.7733073098248331    0.5022324865499012
   C      C    0.1424068654898520    0.7801023339536574    0.4841915965077403
   C      C    0.0957539605742720    0.7203702814112372    0.5090380323605656
   C      C    0.1711363894189718    0.7268115118498922    0.4883172294373673
   C      C    0.1494407952659011    0.6953806391692177    0.5010711341570766
   C      C    0.8036839855028715    0.1071065407552592    0.5064034535134085
   C      C    0.7726914988797146    0.1613142814293265    0.5053325138739294
   C      C    0.7797531063926547    0.0766970218086508    0.4989816730519335
   C      C    0.7197456117453385    0.1835722276043594    0.4940174601512455
   C      C    0.7264762225720303    0.1012104848504446    0.4905961840820620
   C      C    0.6948961575355798    0.1546513320912445    0.4885899381159056
   C      C    0.1076443006924512    0.0886560883819461    0.5042907318700737
   C      C    0.1617139388542396    0.0658333478976457    0.4968600211042652
   C      C    0.0769312668277535    0.1430533552990835    0.5048435129110178
   C      C    0.1835720972336682    0.0967198453178751    0.4850394491593095
   C      C    0.1011107062518547    0.1720390342500351    0.4965180411220234
   C      C    0.1544231611869233    0.1504347106722468    0.4865275571722544
   C      C    0.1815584842129116    0.6389858439396578    0.5050600300228326
   C      C    0.1601165964817446    0.6072020985510616    0.5135610393852564
   C      C    0.2352539345497010    0.6143598431154468    0.5049450613952888
   C      C    0.1891968438204434    0.5539782936289634    0.5213675410508204
   C      C    0.2661047660284854    0.5615354793019424    0.5152493124669895
   C      C    0.2433624277558452    0.5303102508341273    0.5222470298452239
   C      C    0.6384661829177828    0.1791333018124441    0.4917274715786617
   C      C    0.6136735942960102    0.1501619920170216    0.4897536973785220
   C      C    0.5537434178980239    0.2569297624262412    0.5208819631613737
   C      C    0.5608983489421192    0.1724490324289247    0.5060592877427940
   C      C    0.5298932861317248    0.2265762954355664    0.5194878372134758
   C      C    0.1787643553302230    0.1826065494770993    0.4900608462389405
   C      C    0.2320559851634970    0.1607536891111103    0.5035763494805804
   C      C    0.1501382274928484    0.2363771630216680    0.4902481009957966
   C      C    0.2567035221490443    0.1894473598869792    0.5171274009369436
   C      C    0.1726974903680169    0.2669150018003130    0.5068878908377046
   C      C    0.2267164694429956    0.2436883846706575    0.5183734927261661
   C      C    0.3579099367368567    0.3630457544377721    0.4820587819651836
   C      C    0.3872870383272093    0.3088838957763857    0.4837382256741047
   C      C    0.3631358694065413    0.2792170243317601    0.4873076842224227
   C      C    0.4432674829524196    0.2856990967330089    0.4625513851473738
   C      C    0.3090409241176368    0.3038378185949153    0.4838511923192854
   C      C    0.2863344261973916    0.2702335742409402    0.4614453428835035
   C      C    0.2793126115738103    0.3577538680659864    0.4820247435423765
   C      C    0.3040715797838232    0.3871832605382596    0.4803566047615283
   C      C    0.2708098350966358    0.4429853251914657    0.4593237578379318
   C      C    0.1115160057002470    0.9509936921330930    0.5028612313469484
   C      C    0.9484387708596957    0.9406431464641264    0.5042136758852572
   C      C    0.9398073682570546    0.1118480746978814    0.4794433676937613
   C      C    0.3939287354872225    0.2216976565408271    0.4925679737444162
   C      C    0.2218113384649880    0.3850526565877516    0.4824745085341055
   C      C    0.3851672765352329    0.3933453360501733    0.4823226458778822
   C      C    0.6069105583270571    0.2325527943600668    0.5074399707257331
   C      C    0.1611503849436124    0.5247796023364124    0.5388675458202653
   C      C    0.5247518018939374    0.3144226918249821    0.5481763851637411
   C      C    0.1957973246869125    0.0086966078890415    0.5019965733970885
   C      C    0.7962975913275006    0.1950085379637481    0.5172564825715169
   C      C    0.1397839278230180    0.3242471675231458    0.5125107273075373
   C      C    0.3232930371415761    0.5379276767630293    0.5165942323686311
   C      C    0.0079408234756038    0.7972937120072660    0.5093014845992083
   C      C    0.1707700479663154    0.8088997503972841    0.4650938402223370
   C      C    0.8086911748406830    0.0193542695754781    0.5143099206738733
   C      C    0.5370910453481061    0.1390575592831986    0.5079361541625301
   C      C    0.3139705483126790    0.1609714706869526    0.5413034410889709
   C      C    0.0196482879970636    0.1714240963078379    0.5281388075012340
   H      H    0.1198033082312634    0.9799982227481123    1.0975318533580822
   H      H    0.9063492582689712    0.1195643343397296    0.8549624387700436
   H      H    0.9756541829073178    0.9032866660792758    0.8770590833166308
   H      H    0.9221131966598499    0.3028978341512374    1.0163714659456327
   H      H    0.7862841490357180    0.2899616838295742    1.0050042682914300
   H      H    0.3023682575085775    0.7735979961489856    0.0078245602279862
   H      H    0.2900593308782061    0.9216820996815127    0.9838479498495830
   H      H    0.7746236286888376    0.9227616406569702    0.9887358919713288
   H      H    0.9230361200720802    0.7866023116105902    0.9991237518007194
   H      H    0.8810449070961703    0.3748619514907400    0.9893985881342854
   H      H    0.7438579973675613    0.3647864299092546    1.0060744616540878
   H      H    0.3642567694296848    0.8897067669669583   -0.0089344241088066
   H      H    0.7432469520307878    0.8811882460240831    0.9992198467742431
   H      H    0.8911722056595320    0.7443150144358071    0.9806694280842075
   H      H    0.5485156237357747    0.6874578869109260    0.8605235402995666
   H      H    0.6894661641941346    0.7612256875614052    0.8658546681336848
   H      H    0.7623377021785676    0.5479365476541614    0.1472021970710172
   H      H    0.3752434073084592    0.7418122765957090    0.9964728107535115
   H      H    0.8809883358532592    0.0231076234694963    0.3575228510273844
   H      H    0.0948353474465278    0.8823187981909044    0.6376382164137108
   H      H    0.0237842604324741    0.0944486084076638    0.3664504751908064
   H      H    0.0764404261389887    0.6982470999260341    0.5194404511754932
   H      H    0.2125085029197990    0.7096066911998457    0.4791641927851326
   H      H    0.6974875987966773    0.2252474259280349    0.4937269320039178
   H      H    0.7094098158161083    0.0767998692654071    0.4901863464314888
   H      H    0.2251571569910801    0.0775130655573021    0.4790698821763492
   H      H    0.0766274824144838    0.2135677402767672    0.5032558224096865
   H      H    0.1186801903807058    0.6241022696670319    0.5163954249722702
   H      H    0.2544285375439789    0.6367367472664611    0.4995816991604074
   H      H    0.6358982736517808    0.1084811307761671    0.4791654892507025
   H      H    0.2562352406766440    0.1193048148255666    0.5077864330301084
   H      H    0.1085565107259403    0.2558413620150077    0.4806292355680988
   H      H    0.4544822027694915    0.3045515046154101    0.3610875754718814
   H      H    0.3059036355823820    0.2384772689883749    0.3572987063342737
   H      H    0.2398598815984065    0.4532771051036453    0.3561553062074795
   H      H    0.6239399383003098    0.2570405088851150    0.5138497865106714
   H      H    0.4024362812645551    0.2038859180906364    0.3509404284872757
   H      H    0.3733454100583852    0.2064028186945062    0.5648011024050117
   H      H    0.4304013330329854    0.2096841092243158    0.5631698245714396
   H      H    0.2077996934798759    0.3583389632345190    0.4949740389158832
   H      H    0.2056014343912819    0.4068422642368965    0.3558943143975969
   H      H    0.2066912383744103    0.4128359426355843    0.6009028443286291
   H      H    0.4037527254924406    0.3889900652941360    0.3475676015337928
   H      H    0.4153703941538958    0.3799204417742656    0.5885943940637393
   H      H    0.3588001489577487    0.4339102238422858    0.5119885946198207
   H      H    0.5665664520198096    0.7905541438345423    0.0496653725890454
   H      H    0.5997849778774510    0.7926660780552638    0.8535936043105951
   H      H    0.6226179866144596    0.7951403857521271    0.0807586698406376
   H      H    0.7904559709778215    0.6345839636918975    0.8938179015982231
   H      H    0.7973061365432292    0.5772499365895085   -0.0213908451395793
   H      H    0.7935464195861535    0.6268723541485789    0.1337759358356834
   H      H    0.6415898209611410    0.5700509771664850    0.0977351703899882
   H      H    0.6139911652789242    0.5891860337786335    0.8780589954612139
   H      H    0.5807511589234604    0.6261526852310085    0.0797432630527221
   H      H    0.0695265983291314    0.8672333089152139    0.8992058418698586
   H      H    0.0378297505186757    0.8776126018487107    0.1153692105469434
   H      H    0.0954246986591113    0.8792589406439257    0.1030410959545562
   H      H    0.8738039623860038    0.0256022365150500   -0.0202986193934470
   H      H    0.8734532323361721    0.0752020058955174    0.8530608857380847
   H      H    0.8724635646561851    0.0786417119879817    0.0990265473886569
   H      H    0.0786962878484523    0.0438183285467668    0.8538083749620825
   H      H    0.0736136516038225    0.0586753238682385    0.0962894960116750
   H      H    0.0249351762592485    0.1000178861039736   -0.0532407765673670
   H      H    0.9738539797474557    0.9013766740947047    0.5443699636370529
   H      H    0.9324658758886992    0.9383748372680496    0.3669850017982787
   H      H    0.9163264334867006    0.9595651251139472    0.6016854683206937
   H      H    0.1242021916090647    0.9664920401615873    0.3946701841866088
   H      H    0.1299059833827725    0.9096311995109952    0.4778643998313951
   H      H    0.1262289554645180    0.9584688171644942    0.6343847432758505
   H      H    0.8991425693390988    0.1261918203690378    0.4984308838826749
   H      H    0.9454962995858569    0.1255732702693657    0.3480015604189160
   H      H    0.9524227862043317    0.1289053239064541    0.5920069405183284
   H      H    0.2036715846751174    0.9903435479395877    0.3617279949992226
   H      H    0.1780025066463166    0.9913823510764782    0.5794298561680077
   H      H    0.2328811449691740    0.9988955183504421    0.5655918043171668
   H      H    0.8143510902343315    0.1943118134653385    0.3859467482123310
   H      H    0.8265608773069736    0.1822910344997525    0.6230752029996794
   H      H    0.7673328978761821    0.2349201087109140    0.5510246135677472
   H      H    0.0993458347580062    0.3357165415526310    0.5279804366190044
   H      H    0.1435529042214997    0.3407819743225717    0.3848295482565614
   H      H    0.1510812968618765    0.3414684522483356    0.6288737703505524
   H      H    0.3399062376758191    0.5196136397167118    0.3805331017934568
   H      H    0.3408319550940935    0.5080186325167458    0.6193440638629903
   H      H    0.3341615063645950    0.5671252309646846    0.5492790410951011
   H      H    0.9967852260951083    0.7678638636799172    0.5129884878591857
   H      H    0.9895524010698323    0.8208281092059645    0.3889259937428161
   H      H    0.9914555825285895    0.8230464136315800    0.6322752245604747
   H      H    0.5662512473271989    0.0991089497426854    0.5306608850297742
   H      H    0.5174192098869089    0.1400696602328598    0.3758041736501079
   H      H    0.5081615242651798    0.1522568620381169    0.6178667519146055
   H      H    0.7657970977383530    0.0026141127040983    0.0604882252061429
   H      H    0.8007361458884177    0.0073398228691149    0.8761993205088395
   H      H    0.8197203482710681    0.0106726216905541    0.1067789763787161
   H      H    0.8577403910378161    0.6578439529545167    0.8692071248919760
   H      H    0.8471935066031210    0.6610002635604838    0.1102755740465358
   H      H    0.9001703630494857    0.6653151009156418    0.0264001161568771
   H      H    0.2306288378817035    0.7668933805803140    0.0605844522404104
   H      H    0.1993064564669277    0.7912350559943234    0.8472426159669747
   H      H    0.1674032262553464    0.8200528942181562    0.0576201473953768
   H      H    0.4869340926418376    0.8512046955165996    0.8821530568179562
   H      H    0.4895522755819533    0.8500122418660286    0.1270871493989945
   H      H    0.4345031044942509    0.8990356218690805    0.0147113929430862
   H      H    0.6645931668886568    0.4352887944384640   -0.0227467680876553
   H      H    0.6600033792798745    0.4900673521902084    0.8721210477250040
   H      H    0.6591824764441927    0.4880077580483790    0.1162197530257972
   H      H    0.0081207636666910    0.1951413387666598    0.8947587515439623
   H      H    0.0089629105680440    0.1689371666046071    0.1089444863805206
   H      H    0.0010289867723770    0.2316137303717840    0.1031073251360653
   H      H    0.1802743640180962    0.4938076346351632    0.6369321168228198
   H      H    0.1579633094326446    0.5071494526138559    0.4055563776722648
   H      H    0.1220989865905727    0.5507068153459028    0.5887795318597866
   H      H    0.4938544508377472    0.3271685897097579    0.6500140813639093
   H      H    0.5071802996352094    0.3340321779702980    0.4188476568230967
   H      H    0.5507249667850093    0.3279538152541182    0.5985944931253760
   H      H    0.1525310900723486    0.8388777776185511    0.3629002625132943
   H      H    0.2100960867775745    0.7826372241032885    0.4189390234726458
   H      H    0.1730693413237941    0.8277389599158151    0.5965384672702538
   H      H    0.8279742095146654   -0.0014147720458082    0.3851421370198074
   H      H    0.7824784310713110    0.0058323346589867    0.5503596782512297
   H      H    0.8384533956283547    0.0074440222324106    0.6222403699968171
   H      H    0.3343729031415603    0.1580388026179910    0.4129058546048417
   H      H    0.3270096969421215    0.1217675286449581    0.5827461518648008
   H      H    0.3261634330991330    0.1796732009338714    0.6491155257977832
   H      H    0.0076890863779959    0.1536176866394644    0.6304395560507093
   H      H   -0.0010610476112573    0.1728326827524534    0.3987766258341430
   H      H    0.0062333937907868    0.2112209647969548    0.5757322306671121
   H      H    0.6722462884970672    0.8236043742903500    0.1248155237990259
   H      H    0.6658885400799502    0.8409834514587818    0.8902371702650392
   H      H    0.6723238400402800    0.8801898538837551    0.0667799641683613
   H      H    1.0002876599481918    0.8256451214351292    0.9010486473426597
   H      H    0.9939280537141498    0.7894791523761387    0.0727331104591842
   H      H    0.9933350202197009    0.8474131941321985    0.1355241441757440
   H      H    0.4928174862565204    0.6639438020906309    0.8844175291294637
   H      H    0.4479640079097420    0.6705596684265364    0.0523243832299928
   H      H    0.5044782617909984    0.6711264538861866    0.1231180318064870
   H      H    0.1730690585446841    0.9989598103846100    0.1068148477601169
   H      H    0.1615261242959941    0.9933442371256881    0.8682884906434741
   H      H    0.2185592581921814    0.9922183816959359    0.9427846608688125
   H      H    0.8424312821374820    0.4920582742553595    0.1081152423601444
   H      H    0.8232654263238398    0.5040302017139762    0.8724335976730259
   H      H    0.8800620094334796    0.4470530410004607    0.9315309877870659
   H      H    0.8475710625721877    0.1593041312504101    0.1252783416231787
   H      H    0.8262519868349119    0.1726446523509992    0.8942603766651109
   H      H    0.7894109735247007    0.2160875770375476    0.0752560738352511
   N      N    0.1432096918251750    0.9093657975646799    0.9626273657206487
   N      N    0.9440622178677969    0.1438534586836052    0.0431149085226068
   N      N    0.9116087871886356    0.9450835195566158    0.0440514380029439
   N      N    0.5224518038467160    0.7520369902532994    0.0381624755328452
   N      N    0.7538378723756932    0.7239941286630386    0.0344929956289992
   N      N    0.7245107815762384    0.5226198283724585    0.9631624734869092
   N      N    0.8561234658699266    0.0878853036708783    0.5341087988705608
   N      N    0.0549953585262085    0.8564437897448782    0.4665726000189498
   N      N    0.0889093006982436    0.0553718634481934    0.5296313535964261
   N      N    0.4774268036406388    0.2462948659076937    0.5464624140014519
   N      N    0.2465065998369096    0.2768323612870939    0.5465361124963565
   N      N    0.2765985723882888    0.4779336243283285    0.5463508779900623
