# Supplementary material for: Tuning UV Absorption in Imine-Linked Covalent Organic Frameworks via Methylation
Source: J Phys Chem C Nanomater Interfaces. 2022 Nov 24;126(50):21338–47. doi: 10.1021/acs.jpcc.2c04586 (PMC9791660; doi:10.1021/acs.jpcc.2c04586)
Supplement: Supplementary file 1 — jp2c04586_si_001.zip [file jp2c04586_si_001.zip › Me3TFB_Me4PA_eclipsed.cif]

data_POSCAR_BDMe4_Me3TFB
_cell_length_a    22.689440
_cell_length_b    22.683929
_cell_length_c     3.776517
_cell_angle_alpha    89.176200
_cell_angle_beta     89.464667
_cell_angle_gamma    60.028838
loop_
_symmetry_equiv_pos_as_xyz
+x,+y,+z
loop_
_atom_site_type_symbol
_atom_site_label
_atom_site_fract_x
_atom_site_fract_y
_atom_site_fract_z
   C      C    0.0296247833330630    0.0411319715933955    0.9774383282604353
   C      C    0.9581121059442315    0.0705704847912909    0.0099706023143696
   C      C    0.9291377100148569    0.0283109296326572    0.0266208233048894
   C      C    0.9706428634806137    0.9568879179627446   -0.0021308124961714
   C      C    0.0417304183558640    0.9280154496073525    0.9787118204943097
   C      C    0.0716509801144030    0.9698032611904512    0.9799679778984817
   C      C    0.0560108767529270    0.0884664007731279    0.9130446282522107
   C      C    0.8553033777462592    0.0557422198481083    0.0833171801730544
   C      C    0.0877683450146411    0.8542241808216685    0.9328417341329320
   C      C    0.7389068305777888    0.1336106103765012    0.9510113171303636
   C      C    0.6985981453955474    0.2055983198907178    0.9441404735564276
   C      C    0.7073171860854363    0.0931019871902756    0.9634357318729170
   C      C    0.6274296530342880    0.2375436310369439    0.9686030546254547
   C      C    0.6360731349114327    0.1251725626481826    0.9510500449999719
   C      C    0.5956548477051313    0.1972100494297127    0.9568772279252631
   C      C    0.1346361219136119    0.1281763402395437    0.0110659363860755
   C      C    0.2064835465627390    0.0974147297735181    0.0145232904001293
   C      C    0.0936916890126981    0.2002077159799963    1.0105249245149011
   C      C    0.2378946856838847    0.1368699462945589    0.0404166097433146
   C      C    0.1250903975643359    0.2399475730820520    0.0375743511316746
   C      C    0.1969899678159125    0.2088126036474959    0.0492005504737005
   C      C    0.1261700105051702    0.7382383184595732    0.0554228673279986
   C      C    0.0953676963065449    0.6975348163132502    0.0327864400396745
   C      C    0.1982644858895295    0.7075199038411363    0.0511689720470363
   C      C    0.1351755947747280    0.6272431431677079    0.9750393560275893
   C      C    0.2380235284719210    0.6366039376735706    0.0216612522373282
   C      C    0.2068497485299683    0.5965072915808077    0.9735758606563748
   C      C    0.9379598274434742    0.9137256595939512    0.9611566962454717
   C      C    0.9149151775258479    0.1462275456895265    0.0549568346733352
   C      C    0.1478772143751909    0.9366270424410106   -0.0090627659989387
   C      C    0.3752918591405407    0.2618944444897753    0.0012611131800435
   C      C    0.2759242015869267    0.2460254094435547    0.9308082314800200
   C      C    0.4782634092887348    0.2764832476902341    0.0676725259073703
   C      C    0.3633329081589221    0.3754136850646123    0.9896019146199068
   C      C    0.2919731621340116    0.4051542194686109    0.9924225726440685
   C      C    0.3036734177733564    0.2921792780340432    0.9752486449797539
   C      C    0.2618704798796518    0.3634841717392066    0.9796612482068882
   C      C    0.4047352864061587    0.3036794528622226    1.0090879290977595
   C      C    0.2456212799291648    0.4790108604370634    0.0461596196747854
   C      C    0.3138067474633341    0.1013812634638042    0.0938889817559814
   C      C    0.5862545685426065    0.3137263949107122   -0.0011502936484520
   C      C    0.0999829346984790    0.5875415853213790    0.8968891788270444
   C      C    0.0174094319296794    0.2343408030686548    0.9894408141274796
   C      C    0.7491501645095807    0.0166601129480916    0.9724972757122533
   C      C    0.2317549018085024    0.7501950481226558    0.0827630839982234
   C      C    0.0840621280886903    0.3164390003112653    0.0496880587346999
   C      C    0.2487346138314099    0.0212280438259666    0.9859092520949982
   C      C    0.3144961112050541    0.6001052534016944    0.0423931082976008
   C      C    0.0191478329720987    0.7307906539320813    0.0586661459639708
   C      C    0.7345025373409543    0.2461388465503206    0.9138005197293216
   C      C    0.6002011683861709    0.0845589599851943    0.9435927678932133
   C      C    0.3970417808358178    0.4179683900455702    0.9607212285585723
   C      C    0.4176870014796608    0.1860317480352615    0.0471501494519914
   C      C    0.1859020661561934    0.3966435292754709    0.9450353623721935
   H      H    0.0260471685050087    0.1287800518720598    0.7173539803715575
   H      H    0.8424199469557933    0.0294149491716121    0.2908965609431086
   H      H    0.1277470275324427    0.8406579080260097    0.7310744265770459
   H      H    0.9256909395399444    0.8993793285759100    0.2193127043966625
   H      H    0.8904418836212488    0.9411585357125593    0.8114713583677576
   H      H    0.9717872941077614    0.8664276056766720    0.8239423156104119
   H      H    0.9421621257769605    0.1660296094307762    0.2062906623763410
   H      H    0.9007527711126163    0.1736213967463981    0.7992753091616384
   H      H    0.8675455355893963    0.1592266982042306    0.1938977294640996
   H      H    0.1685311085596806    0.8952145282285257    0.1880689368468117
   H      H    0.1716696254998555    0.9138812321839013    0.7360607501490826
   H      H    0.1631550210029457    0.9733200861563132    0.0649215916436896
   H      H    0.2050349055957337    0.4902311615410785    0.2422050291505311
   H      H    0.4896781748911468    0.3046512435386565    0.2641474880520968
   H      H    0.3034345808970306    0.2050254618981215    0.7379249575304918
   H      H    0.3317069678852044    0.0534507040636717    0.2411983849698307
   H      H    0.3428334514270558    0.0891671626633624    0.8444634136662862
   H      H    0.3277377845290993    0.1332748823856107    0.2464208697675387
   H      H    0.5679593087918500    0.3289791028297925    0.2711370086388373
   H      H    0.6159642723547263    0.3381602164985670   -0.0702091685552081
   H      H    0.5410110220400103    0.3358003820733532    0.8293564574204696
   H      H    0.0872174386955067    0.5682205478338110    0.1376739328968113
   H      H    0.0522278417907247    0.6191629005264979    0.7539962648414330
   H      H    0.1321631143674688    0.5433962153548172    0.7325245518146580
   H      H    0.9978544916021842    0.2067874400554174    0.1466911561064623
   H      H    0.9924272469513640    0.2867881901602677    0.0831407759083121
   H      H    0.0001296225111332    0.2364485641116744    0.7161332784128438
   H      H    0.7220515065845470    0.9927810399830543    0.8597490277687875
   H      H    0.7967251622974905    0.9986097163680705    0.8246662604691035
   H      H    0.7632282840011870    0.9965752631878635    0.2442903995467422
   H      H    0.2811258836181474    0.7227672776512660    0.2157843562717774
   H      H    0.2410698064123167    0.7661266284909855    0.8214666864541402
   H      H    0.1998601778000721    0.7967239052896278    0.2313347944176646
   H      H    0.1138960968692897    0.3357451379831596    0.1794688501706775
   H      H    0.0716533023608329    0.3392090432109477    0.7821331450902763
   H      H    0.0358960610009212    0.3348987045719996    0.1932032839852503
   H      H    0.2579536412147285    0.9956566306967619    0.2462321628206067
   H      H    0.2229692403427285    0.0015960181424842    0.8222080325122200
   H      H    0.2983823615739318    0.0056441386838489    0.8640752487577965
   H      H    0.3335003060149849    0.5527843720939766    0.1960804907218333
   H      H    0.3379352089199013    0.5861942408464353    0.7779332371954880
   H      H    0.3333006669658011    0.6307185726612869    0.1678622145996789
   H      H    0.9990271996132389    0.7784668373192735    0.2043000008784742
   H      H    0.9948248945131112    0.7436449531689681    0.7961927922252974
   H      H    0.0035343556476793    0.6975534025031713    0.1933333585030288
   H      H    0.7433937484999054    0.2616131220377984    0.1736627770268338
   H      H    0.7843509151912772    0.2146085276170415    0.7905278315077725
   H      H    0.7057625721142144    0.2924966785198571    0.7532725163561019
   H      H    0.5909259794542225    0.0717027399110443    0.2128597944651028
   H      H    0.5504788840051775    0.1148824336817477    0.8170013070810112
   H      H    0.6290250883048445    0.0365825979175101    0.8011171425991058
   H      H    0.4180110532721668    0.4218739963937484    0.2152804827342055
   H      H    0.3610733304075558    0.4691825802526646    0.8657285700360468
   H      H    0.4397762527619225    0.3947721496577132    0.7738271108365935
   H      H    0.1654213209110771    0.4439109151444276    0.7892317576567232
   H      H    0.3912075251075073    0.1668157112950312    0.2153609903099617
   H      H    0.4284141922813515    0.1593482317331024    0.7930085860933297
   H      H    0.1603358417839658    0.4095797694002308    0.2046540783917310
   H      H    0.1716250102812615    0.3626624229536199    0.8175784736727961
   H      H    0.4667173264654494    0.1716837236768906    0.1671529060720326
   N      N    0.8092796936755445    0.1070699499222555    0.9106680924813523
   N      N    0.0816864411054509    0.8081966322590257    0.1041929880208658
   N      N    0.1095307481447567    0.0831596182531601    0.0566771184099057
   N      N    0.2514399420866710    0.5273569173769610    0.9004499990623693
   N      N    0.5254755485313203    0.2235911062668783    0.9136178330300059
   N      N    0.2229628713417570    0.2529474803588617    0.0942739282289187
