# Supplementary material for: Tuning UV Absorption in Imine-Linked Covalent Organic Frameworks via Methylation
Source: J Phys Chem C Nanomater Interfaces. 2022 Nov 24;126(50):21338–47. doi: 10.1021/acs.jpcc.2c04586 (PMC9791660; doi:10.1021/acs.jpcc.2c04586)
Supplement: Supplementary file 1 — jp2c04586_si_001.zip [file jp2c04586_si_001.zip › Me3TFB_Me4PA_staggered.cif]

data_Me3TFB-Me4PA_crystal_1_staggered
_cell_length_a    22.655732
_cell_length_b    22.705553
_cell_length_c     7.139355
_cell_angle_alpha    91.150703
_cell_angle_beta     88.872269
_cell_angle_gamma    60.229356
loop_
_symmetry_equiv_pos_as_xyz
+x,+y,+z
loop_
_atom_site_type_symbol
_atom_site_label
_atom_site_fract_x
_atom_site_fract_y
_atom_site_fract_z
   C      C    0.0297496349253192    0.0407139025078575    0.0138407906836380
   C      C    0.9580749080247140    0.0708637941431517    0.0172100531226435
   C      C    0.9278705887373934    0.0295094462069505    0.0092321125166989
   C      C    0.9696474973772858    0.9573615299092446    0.0033989052633722
   C      C    0.0408218547851570    0.9282261451187955    0.0116348942297310
   C      C    0.0711951498241596    0.9697296729570368    0.0205962195037251
   C      C    0.0562083810022764    0.0873666801691656    0.9808846404367608
   C      C    0.8549499783932537    0.0544747537483568    0.9983951467951154
   C      C    0.0883798606077177    0.8545742594731782   -0.0152458757664023
   C      C    0.7369619204282278    0.1382493296274940    0.9914614415910417
   C      C    0.6945191823646479    0.2100915981830360    0.9819866681158193
   C      C    0.7061369550493988    0.0963491472467741    0.9897632182166715
   C      C    0.6236727265827052    0.2399263791360395    0.9683101219895616
   C      C    0.6351964500792284    0.1265415287035183    0.9788676080557399
   C      C    0.5936755593016586    0.1980694496552415    0.9706485129947985
   C      C    0.1369082603103147    0.1256435435939760    0.0094111037982964
   C      C    0.2088997137446987    0.0952554173888764    0.9996362343744761
   C      C    0.0954465052931577    0.1976693487277244    1.0104756672953779
   C      C    0.2399499992609859    0.1354283733243718    1.0034680976522188
   C      C    0.1266865785427571    0.2378099423418981    0.0219056378126257
   C      C    0.1987349269949303    0.2072002593341411    0.0177573069915306
   C      C    0.1264024692997045    0.7376194268004062    1.0221134032679124
   C      C    0.0961664688808970    0.6958427637953855    0.0155470757265784
   C      C    0.1982685973048731    0.7078180190009794    1.0022848553056900
   C      C    0.1364179434016762    0.6253220204655019    0.9846482867266543
   C      C    0.2386113133237091    0.6369428010205925    0.9787338658674124
   C      C    0.2083395360275851    0.5951628158132631    0.9739164951153777
   C      C    0.2446081599743236    0.4803056417632358    1.0334380518189690
   C      C    0.3751107648389680    0.2636579314221643    0.0033310227297033
   C      C    0.2766926716301189    0.2464502732391272    0.9541166498236051
   C      C    0.4783847680658088    0.2760607135521537    0.0450233446610820
   C      C    0.3628531179856804    0.3772691727478700    0.0291179636930257
   C      C    0.2917798659359360    0.4061404831753654    0.0145236769504007
   C      C    0.3039508678396802    0.2931661271619545   -0.0132445753753102
   C      C    0.2620603061439087    0.3643235429207008   -0.0070163044888715
   C      C    0.4043882319601076    0.3055995560293626    0.0223806077586259
   C      C    0.2524118939133077    0.0190575998981079    0.9810206867757953
   C      C    0.7248914437934266    0.2559932536089684   -0.0116543513545459
   C      C    0.0201245925504759    0.7270102520907603    0.0396063869293721
   C      C    0.9159637055606888    0.1466957518596920    0.0382876626154028
   C      C    0.9376742169407835    0.9133076686916513   -0.0183841469212915
   C      C    0.1468066360307420    0.9372431914138531    0.0385733931479858
   C      C    0.7464353332229861    0.0200820575517921    1.0007451460855130
   C      C    0.5818631758628886    0.3155298683020338    0.9437035496883173
   C      C    0.0191197398728869    0.2310495133582391    1.0050238520760466
   C      C    0.3163808463074849    0.1008463081081053    1.0078529814628610
   C      C    0.2327725737002383    0.7499442994220004    1.0129689309342602
   C      C    0.1012354144926269    0.5845599639642692    0.9527559257226766
   C      C    0.4176624631685703    0.1879588105697639    0.0174193011077928
   C      C    0.0855233412499479    0.3141629068268182    0.0384302076411796
   C      C    0.3950528775391590    0.4210569341403857    0.0508703063121184
   C      C    0.3149897308545000    0.6046381309698197    0.9608043027146661
   C      C    0.6013978410918609    0.0835866682528849    0.9789113107610731
   C      C    0.1867279373931557    0.3972928313118104   -0.0345692227116876
   C      C    0.9699493625869444    0.9595546026257680    0.4943366463290714
   C      C    0.0414023070048443    0.9289293673462357    0.5067169780221789
   C      C    0.0717401197892993    0.9699783345750652    0.5211860522777372
   C      C    0.0310333244370954    0.0417951532439685    0.5234227176155095
   C      C    0.9596119750818403    0.0717222207852600    0.5195001877674602
   C      C    0.9287718504412437    0.0307087886175826    0.5035697621411578
   C      C    0.9427706254514835    0.9131913013032208    0.4617203430732622
   C      C    0.1453256891966630    0.9411028739743958    0.5433677587687812
   C      C    0.9125462555338617    0.1455526296265534    0.5416198674473380
   C      C    0.2612685668688832    0.8604104149713510    0.4816942904779266
   C      C    0.3030517794298197    0.7887087549002191    0.4798445203345255
   C      C    0.2914602354113095    0.9025285028854461    0.4836115757985146
   C      C    0.3743051642556686    0.7584623835715883    0.4789526282003759
   C      C    0.3625284185120737    0.8721130088821343    0.4900001868672726
   C      C    0.4043396306004634    0.8003904427746025    0.4835428166836458
   C      C    0.8626756592952209    0.8760051207798970    0.5140160997735712
   C      C    0.7909185751339264    0.9056976706680270    0.5074372357538530
   C      C    0.9044684832713082    0.8042106392385550    0.5139734810539955
   C      C    0.7607560974175628    0.8646508595134459    0.4931840125065108
   C      C    0.8740330405612301    0.7634140902443100    0.5073420356044979
   C      C    0.8022136972594802    0.7927479787499208    0.4978303966616312
   C      C    0.8765637088146840    0.2615570563985168    0.4872915555474024
   C      C    0.9063619448836657    0.3037996450543068    0.4833906776187674
   C      C    0.8043493361339145    0.2912920617065372    0.4893276331492974
   C      C    0.8653675941154856    0.3747854716977482    0.4827439002494043
   C      C    0.7636633004273869    0.3622779030551818    0.4959368146290999
   C      C    0.7935752816024814    0.4043091637811254    0.4903501784364984
   C      C    0.7537626923981625    0.5213496195802764    0.5555066606314372
   C      C    0.6240500996362157    0.7364451196594388    0.4976915182285278
   C      C    0.7229914832952474    0.7529547960471872    0.4480992627625019
   C      C    0.5199090626782400    0.7238383990707021    0.5464536806082935
   C      C    0.6364674644777699    0.6233953303788303    0.5257304271332401
   C      C    0.7079613195909306    0.5948408763495995    0.5273093907830846
   C      C    0.6958013731365523    0.7068885297801362    0.4879878522323454
   C      C    0.7378889581625404    0.6364382049116356    0.5107969378031502
   C      C    0.5943592016565060    0.6948164885695303    0.5183279034889990
   C      C    0.7474256057876510    0.9820145622425831    0.5164167372377435
   C      C    0.2705312956414887    0.7447401463631009    0.4803556245681826
   C      C    0.9826567270910450    0.2722649935295495    0.4799658175588358
   C      C    0.0826408654461104    0.8532422446054954    0.5166396120392374
   C      C    0.0646695357923454    0.0844539349301161    0.5247880041920532
   C      C    0.8532437029681746    0.0644958828824916    0.4813896856874120
   C      C    0.2497444103147204    0.9783562408573768    0.4620636212357528
   C      C    0.4168061316723695    0.6821440067715574    0.4645968978185642
   C      C    0.9801228503230761    0.7713697202214619    0.5380941840026624
   C      C    0.6845307621231951    0.8982985403774886    0.4824602483095715
   C      C    0.7712317466312074    0.2481770582210301    0.4657946338517661
   C      C    0.8987298444631000    0.4176601017866048    0.4630736071759103
   C      C    0.5810651192688230    0.8125003737585627    0.5035366467030378
   C      C    0.9180264923563455    0.6873311423459100    0.5077576862030432
   C      C    0.6055913447965181    0.5782051206921575    0.5299980537575043
   C      C    0.6871779525373793    0.3964842615332477    0.5109863950036999
   C      C    0.3964800080110359    0.9145947482004719    0.5065476435782327
   C      C    0.8139533904609487    0.6056625288961659    0.5066699391486783
   H      H    0.8442839798660399    0.0132619335732783    0.9818513571845172
   H      H    0.1310543568337844    0.8426375757512465    0.8865837332653970
   H      H    0.4935510617917954    0.3010761379088214    1.1524767359956130
   H      H    0.0236171096798849    0.1288572749765439    0.8906672324449880
   H      H    0.2007637972247969    0.4952467077078919    1.1313357211575241
   H      H    0.3040846399058951    0.2069121304572257    0.8430358967068716
   H      H    0.1594118515984911    0.9705408308519533    0.6378544446316933
   H      H    0.8670665703316736    0.1587801746818270    0.6300347436725522
   H      H    0.5047966058710298    0.6992037059879258    0.6538280115903428
   H      H    0.9735649704875272    0.8707484232871959    0.3616384844894258
   H      H    0.7930940132061458    0.5096282318328984    0.6598141419978245
   H      H    0.6930192322793639    0.7923658097597920    0.3482949780013483
   H      H    0.9765494789433574    0.8598953550495749   -0.0271273053509936
   H      H    0.9075069043614030    0.9254340928857776    0.8549292392473924
   H      H    0.9035858220657050    0.9197946294712381    0.1018953206727634
   H      H    0.1736584766896000    0.9266055873926512    0.9009874940633723
   H      H    0.1672447955417410    0.8895790713001654    0.1117315821278339
   H      H    0.1592171716823910    0.9709666131092221    0.1181005039599049
   H      H    0.8665989458511789    0.1610602671391606    0.1041445503064516
   H      H    0.9053795385033169    0.1715325388992555    0.9023257307306737
   H      H    0.9413536505008469    0.1671752349056195    0.1247699749613379
   H      H    0.0965187898220042    0.8285360688977589    0.3760931022036549
   H      H    0.0544347182210845    0.8330119360997060    0.5919310114620074
   H      H    0.1299283241303394    0.8381320635162030    0.5880568429539726
   H      H    0.8388417308803602    0.0290692826330555    0.4213781673189893
   H      H    0.8356753191504434    0.1075161208898149    0.3890251432235752
   H      H    0.8251529001141565    0.0836234943648685    0.6168586465998034
   H      H    0.0827318414059955    0.0864512141263044    0.3818528717019995
   H      H    0.1090118773849974    0.0643933230648069    0.6135480889443400
   H      H    0.0289720810339948    0.1365103009811963    0.5714808349766286
   H      H    0.4398566283769886    0.1624212507587365    0.8806745069286606
   H      H    0.3874447794633820    0.1666905597717689    0.0747150430355171
   H      H    0.4601457255906279    0.1747920749978870    0.1097667055728249
   H      H    0.4147342430727560    0.4270524619711285    0.9145140926139391
   H      H    0.4381817333818262    0.3989879674295409    0.1442087778601767
   H      H    0.3583180693172293    0.4719708369085490    0.1048574757353509
   H      H    0.1720701925883984    0.3604473349487125   -0.0810253868335159
   H      H    0.1706287904175315    0.4370295672646660    0.8618410015381535
   H      H    0.1573744081197003    0.4216463165110301    0.0966222948412372
   H      H    0.7805564466757692   -0.0040507453287219    0.8771615223909537
   H      H    0.7131724458711618    0.9980757611125725    1.0089075430960803
   H      H    0.7781425636673076    1.0039530250916273    0.1245659921960163
   H      H    0.5666104787043935    0.3444459041029727    0.0786776448603109
   H      H    0.5351616588006077    0.3290748730842278    0.8693609110572666
   H      H    0.6109300587662632    0.3340219906552259    0.8640179890528090
   H      H    0.9985473145602597    0.2097087688007922    0.1066308652002349
   H      H    0.0025069996860381    0.2247537091234572    0.8660509822729390
   H      H    0.9941128032842036    0.2857294465306026    1.0348416545021144
   H      H    0.3405922671124409    0.0959595282474971    0.8687434557562328
   H      H    0.3380111147228562    0.0494792199115504    0.0605147289528670
   H      H    0.3321842422172153    0.1292987049186711    0.0999977955392702
   H      H    0.2328125109404716    0.7729930687637403    0.8788980227500043
   H      H    0.2860559594100495    0.7195034663495982    1.0501410078228461
   H      H    0.2077207837001042    0.7914166903272757    0.1186854413472182
   H      H    0.0894973175071037    0.5669016418679408    0.0835589990632245
   H      H    0.1327310973402896    0.5394586974058161    0.8627882308822868
   H      H    0.0527330339123919    0.6149419087090612    0.8843449073669560
   H      H    0.2307822698240245    0.0071161850255400    0.5963784824822683
   H      H    0.2052557584489056    0.9919651141281979    0.3770316616510874
   H      H    0.2796914847522677   -0.0022298050049478    0.3918620674743928
   H      H    0.4641055031698726    0.6656571237730626    0.3820929982108171
   H      H    0.3890929326222801    0.6596831730350592    0.3980699892439133
   H      H    0.4310191974900900    0.6594739790953699    0.6031285150334783
   H      H    0.0088833586020408    0.7660331366579024    0.4071912917970674
   H      H    0.0011109402525576    0.7203306810088665    0.5923372944477040
   H      H    0.9916337204120631    0.8014136851654344    0.6376596229148821
   H      H    0.6636504139021203    0.8751426204155928    0.5769409546296480
   H      H    0.6685841438636633    0.8941965200574800    0.3403886039191484
   H      H    0.6596954238440902    0.9524812437254870    0.5199374695527184
   H      H    0.7633632846016831    0.2284553266343900    0.5977142297893177
   H      H    0.8025521945322897    0.2041827602020140    0.3719923183199988
   H      H    0.7216112735636261    0.2764157481669345    0.4023649159125571
   H      H    0.8679310673498243    0.4621028003141879    0.3795451198074759
   H      H    0.9490653368831945    0.3890821053943092    0.3933621534111519
   H      H    0.9063489767140124    0.4361671831851230    0.5992487655720645
   H      H    0.5313164173678738    0.8285729831647347    0.5693475378546808
   H      H    0.5712040993800447    0.8336613953010853    0.3627597443338457
   H      H    0.6057758308687181    0.8356353730112944    0.5825261630699449
   H      H    0.6314338133046553    0.5372301449134746    0.6278989301526594
   H      H    0.6121106486910913    0.5530789881455662    0.3917351229190283
   H      H    0.5512140155402466    0.6056967090941247    0.5668819346886462
   H      H    0.8306781987313401    0.6237206359246006    0.3862878317709325
   H      H    0.8405928649909870    0.5503377644856752    0.4962885708503784
   H      H    0.8304468538028653    0.6216404262592085    0.6319624667164903
   H      H    0.2860561408499783    0.0037528595723691    0.8549184543679329
   H      H    0.2210360618960283    0.9951071627461270   -0.0281789694662029
   H      H    0.2856860600115429   -0.0024749734348097    0.1002266946290022
   H      H    0.7193130966406462    0.2817281574756944    0.8554413255323693
   H      H    0.7789970527352300    0.2274334603665029    0.0160268781938719
   H      H    0.6991605190336719    0.2964633444412557    0.0971259658435254
   H      H    0.0065464525936440    0.6955140084198230    0.1248835124006327
   H      H    0.9952845819827445    0.7332871851630419    0.9047464728850998
   H      H    0.9979001868572361    0.7774397971062713    0.1074490455115495
   H      H    0.0374754122196260    0.3322354672881976    0.1183272425087189
   H      H    0.0727154673959260    0.3373924348498164    0.9002281411492915
   H      H    0.1152773956087703    0.3335228189207177    0.1090252268208979
   H      H    0.3305002168073399    0.6290218998552499    0.8542370627637277
   H      H    0.3378219919313924    0.5507334909062815   -0.0780440916961840
   H      H    0.3368285565443034    0.6088693742000947    0.0937144057055508
   H      H    0.6081455882106954    0.0575204295805979    0.1119386527431689
   H      H    0.6222624959959778    0.0441236749453044    0.8661714114233020
   H      H    0.5469650487069341    0.1152760100031100   -0.0412129685330424
   H      H    0.7048143170975614    0.9994432879774671    0.6188523171590914
   H      H    0.7252613378461881    0.0024199835918089    0.3808189710116311
   H      H    0.7778308955748403    0.0050509835627220    0.5573190151855992
   H      H    0.2814571212524337    0.7154014357709595    0.6084344775188679
   H      H    0.2890981835169273    0.7076549251564168    0.3619743579768502
   H      H    0.2154544086398908    0.7756601655161987    0.4706132884006572
   H      H    1.0012846530838606    0.2909888366724211    0.3655521894743821
   H      H    0.0072128243624641    0.2172505168981501    0.4603932632366510
   H      H    1.0004243964794604    0.2839358035142736    0.6105303088402774
   H      H    0.9532919030520433    0.6681278722096506    0.3845371978470089
   H      H    0.8866467710477191    0.6633142437561443    0.5057806783699638
   H      H    0.9494277531625120    0.6704340380212093    0.6322951057960943
   H      H    0.6692181058401881    0.3614029415728775    0.5484499130737573
   H      H    0.6638506396254017    0.4203732098646297    0.3791878347044464
   H      H    0.6671242588235263    0.4373142810332440    0.6191807730843983
   H      H    0.4207408905304028    0.9159913791029343    0.3726367701810115
   H      H    0.4368600732302368    0.8933853862263449    0.6084895986805393
   H      H    0.3607953686017892    0.9668838957606786    0.5542273081926838
   N      N    0.8062324075160304    0.1171057159482816    1.0031268568408982
   N      N    0.0811973997890643    0.8071654677218497    1.0584667838947224
   N      N    0.1125158170286298    0.0805579809443741    0.0394253442208659
   N      N    0.2534328303026465    0.5249457781667233   -0.0511068665341010
   N      N    0.2245943530495670    0.2515867099692241    0.0438539981997168
   N      N    0.5235884777070400    0.2236658116184596    0.9502556713157272
   N      N    0.1913432363353069    0.8851652314952407    0.4633983839726319
   N      N    0.9225469653687191    0.1915625637188157    0.4697680602601390
   N      N    0.8874590029194200    0.9212240999440779    0.5398657892811273
   N      N    0.7483001585353989    0.4739708117970513    0.4705271867066509
   N      N    0.7769720657167281    0.7478355383200105    0.5196132779426267
   N      N    0.4747798708479611    0.7751792384455065    0.4602255244417562
