# Supplementary material for: Tuning UV Absorption in Imine-Linked Covalent Organic Frameworks via Methylation
Source: J Phys Chem C Nanomater Interfaces. 2022 Nov 24;126(50):21338–47. doi: 10.1021/acs.jpcc.2c04586 (PMC9791660; doi:10.1021/acs.jpcc.2c04586)
Supplement: Supplementary file 1 — jp2c04586_si_001.zip [file jp2c04586_si_001.zip › TFB_Me2BD_eclipsed.cif]

data_flat_eclipsed_BDMe2_Me3TFB
_cell_length_a    29.950948
_cell_length_b    29.992943
_cell_length_c     3.739259
_cell_angle_alpha    89.757193
_cell_angle_beta     90.071570
_cell_angle_gamma    59.925217
loop_
_symmetry_equiv_pos_as_xyz
+x,+y,+z
loop_
_atom_site_type_symbol
_atom_site_label
_atom_site_fract_x
_atom_site_fract_y
_atom_site_fract_z
   C      C    0.0233749639311125    0.0301161727698160   -0.0000300225187845
   C      C    0.9692169846389203    0.0542519034115702    0.0000404895690671
   C      C    0.9459355998453152    0.0237897385220867   -0.0000139966427129
   C      C    0.9759888456552714    0.9697003083969783   -0.0000771061917139
   C      C    0.0298242457548012    0.9464059796485104    0.0000213539122788
   C      C    0.0539286421667181    0.9763535992440734   -0.0000422561136675
   C      C    0.1098243373255859    0.9539798845471891    0.0002149627922003
   C      C    0.9356249930537864    0.1101040251529067   -0.0002607092762606
   C      C    0.9536932104887897    0.9362007523573463    0.0002713624704926
   C      C    0.9171782586335585    0.1958084591654163   -0.0001476207505783
   C      C    0.9383935270132667    0.2286959483428172    0.0002552956973237
   C      C    0.8630464367709636    0.2187015478479064    0.0001224502976749
   C      C    0.9052232606704042    0.2819201135077689    0.0001174274415289
   C      C    0.8309988147645203    0.2715643960477243   -0.0000265411638479
   C      C    0.8511384111626187    0.3051231001229714   -0.0001310017840793
   C      C    0.1956576035896722    0.8866021519536202    0.0000940530039437
   C      C    0.2287825573949213    0.8324804893713837   -0.0002206049528239
   C      C    0.2183464183832823    0.9179243824895166   -0.0000898572362023
   C      C    0.2820479251459354    0.8124860970583455   -0.0001017567574271
   C      C    0.2712340481156497    0.8971716706217887    0.0000117308144617
   C      C    0.3050314649709552    0.8434622405043424    0.0001970237932612
   C      C    0.8864350638174630    0.9177146462396191    0.0001392823418152
   C      C    0.8322544592558200    0.9386811785697987   -0.0002241825931519
   C      C    0.9179601304296993    0.8636915180711170   -0.0000842978857650
   C      C    0.8124319213575204    0.9053619863507710   -0.0001276071424707
   C      C    0.8973993889210554    0.8315007055525585    0.0000228752704737
   C      C    0.8436552356871625    0.8513766700247668    0.0001651964282518
   C      C    0.8170722635940888    0.3616677746855910   -0.0000429754155488
   C      C    0.8371316851538994    0.3953291483636591   -0.0000381959734697
   C      C    0.7630260100722764    0.3847345181232155    0.0001362610847091
   C      C    0.8049544707587850    0.4481865355425532    0.0000629176042826
   C      C    0.7297456839899420    0.4379023925347763    0.0002461627303684
   C      C    0.7507805077186335    0.4709079124170936   -0.0001115074379103
   C      C    0.3615878996539113    0.8210902198217245   -0.0001851055048481
   C      C    0.3843298640094458    0.8522483389863541    0.0000601862958974
   C      C    0.4484400621321605    0.7468304289829655    0.0000764281680786
   C      C    0.4375163258939419    0.8324994729416560    0.0002417629798512
   C      C    0.4708489034013841    0.7784554145040726   -0.0000948697280265
   C      C    0.8215029510031598    0.8170956755950332   -0.0001702513538411
   C      C    0.7677474116794861    0.8368500942121613   -0.0000532435319615
   C      C    0.8528372636662142    0.7631467924641837    0.0000806450692345
   C      C    0.7473031609891120    0.8045097045898364    0.0000285557276003
   C      C    0.8331514889893283    0.7297256906572879    0.0002223752729105
   C      C    0.7790266843839065    0.7504607016077848   -0.0001094941124970
   C      C    0.6437759229078792    0.6362250772531562   -0.0000108533138240
   C      C    0.6128193041122945    0.6899438125893240    0.0000260858231851
   C      C    0.6364743599299374    0.7203321275928712   -0.0000299709490740
   C      C    0.5569991666564572    0.7117259334074950   -0.0001120502149609
   C      C    0.6902767541017307    0.6974663457729258    0.0000460328713207
   C      C    0.7121922781999040    0.7313171472641997   -0.0000274300139981
   C      C    0.7207272138253299    0.6434075615554947   -0.0000119137240136
   C      C    0.6978963712763478    0.6125503550536233    0.0000628653811894
   C      C    0.7318535933425169    0.5567774444431015   -0.0000178545660817
   C      C    0.6723813863002800    0.4595038403112915   -0.0001445050182032
   C      C    0.9957628790850990    0.2068405144473904   -0.0000953627483351
   C      C    0.7964388161879420    0.9959429112859313    0.0001320322075668
   C      C    0.8691068447280071    0.6724608859470890   -0.0001188291996612
   C      C    0.2072319838076656    0.7968086358682036    0.0001639237438740
   C      C    0.4588440026647754    0.8683881505886648   -0.0001324330890200
   C      C    0.3955470334269253    0.7673637207465529   -0.0000454430819060
   H      H    0.1220287749130517    0.9831488258025846    0.0018255681530226
   H      H    0.8941551539651256    0.1223224406534240    0.9976260111579691
   H      H    0.9829720574173337    0.8947926789376089    0.0021710151904372
   H      H    0.9229353820294504    0.3060209061842168    0.0022331563246560
   H      H    0.7894770875124734    0.2868463369573290    0.0002857646074232
   H      H    0.3063433219613191    0.7706596032807439    0.9976725411738011
   H      H    0.2863379340221823    0.9234770219869002    0.9995106993685881
   H      H    0.7705611430359762    0.9228416127557288    0.9976952711878332
   H      H    0.9238793903375551    0.7900780202976316    0.9994090846617387
   H      H    0.8786541528494665    0.3800745644120943    0.9999876987614323
   H      H    0.7454106741369986    0.3605479060077694    0.0021775106048592
   H      H    0.3805293220386126    0.7409743035657250    0.0003015332085108
   H      H    0.3598920601334116    0.8940448709035793    0.0019229537613662
   H      H    0.7412407688458984    0.8782704260461579    0.0002916869900195
   H      H    0.8946924680573115    0.7457292678482769    0.0021580506299591
   H      H    0.5452928615670762    0.6821631869035715    0.9989409143678419
   H      H    0.6826457273616346    0.7726500371728601    0.9998915793555064
   H      H    0.7732586415431379    0.5448196018816717    0.0001176013356850
   H      H    0.6530954990945946    0.4938542933803363    0.1684121641401418
   H      H    0.6563693801711045    0.4717212069974715    0.7292599508215498
   H      H    0.6628043348077985    0.4305439139508699    0.0932209458470021
   H      H    0.0151010570326455    0.1720576599631163    0.1670106310874993
   H      H    0.0114173247194774    0.1952264523717252    0.7289476456793162
   H      H    0.0056807460348171    0.2354129982723778    0.0948043171315956
   H      H    0.7926293720512000    0.0115897495127718    0.2707443000315183
   H      H    0.8115007924404024    0.0154309281767868    0.8319815455502508
   H      H    0.7577978126371911    0.0057159860727033    0.9063057629109227
   H      H    0.8543391744300792    0.6529241698426119    0.1702615681269238
   H      H    0.8726321758138424    0.6567509272110899    0.7297654210412968
   H      H    0.9078157616883183    0.6628369291227280    0.0910200996993305
   H      H    0.1951953460204675    0.7928571669051960    0.2703573849922908
   H      H    0.1727671369490551    0.8118790685093544    0.8301093386417273
   H      H    0.2362625911657030    0.7582645803956652    0.9084297767478980
   H      H    0.4931230601792780    0.8535294215669390    0.1715604199262997
   H      H    0.4711688236962173    0.8720678699522818    0.7300127722508017
   H      H    0.4296019041640599    0.9069568790024786    0.0894843889898486
   H      H    0.9598159301019540    0.8461513932566787    0.9990254042465314
   H      H    0.7054552333981953    0.8219660327358980    0.0004596535993062
   H      H    0.8226019195650875    0.4723364419866685    0.0003474137323318
   H      H    0.8452591578215509    0.1946770620253746    0.0008546869538646
   H      H    0.1941049683532544    0.9597408962775351    0.9991257056167145
   H      H    0.4728560410647616    0.7050232708101856    0.0006034536323536
   H      H    0.0537231074757983    0.9044840281640423    0.0001332055391812
   H      H    0.9039506247000600    0.0418924051139193    0.0001307343563403
   H      H    0.0414225121545662    0.0539651317335761    0.9998807856086427
   H      H    0.6261526394429844    0.6119938519434962    0.9997882607534728
   H      H    0.6121934498979678    0.7622145202109657    0.9998060232730402
   H      H    0.7626754837777152    0.6257138910682453    0.9997355015070071
   N      N    0.1422772073998533    0.9052277608902298   -0.0001277831295730
   N      N    0.9519228199746351    0.1424903073875552    0.0001503722651004
   N      N    0.9049018816290929    0.9525059382035098   -0.0001461787474108
   N      N    0.5241101526785107    0.7603340469749903    0.0000776560949125
   N      N    0.7608910446822194    0.7154061355819007    0.0000276425598383
   N      N    0.7158492914699616    0.5241600137809054    0.0000178835429898
