# Supplementary material for: Tuning UV Absorption in Imine-Linked Covalent Organic Frameworks via Methylation
Source: J Phys Chem C Nanomater Interfaces. 2022 Nov 24;126(50):21338–47. doi: 10.1021/acs.jpcc.2c04586 (PMC9791660; doi:10.1021/acs.jpcc.2c04586)
Supplement: Supplementary file 1 — jp2c04586_si_001.zip [file jp2c04586_si_001.zip › TFB_Me2BD_staggered.cif]

data_flat_staggered_BDMe2_Me3TFB
_cell_length_a    29.978821
_cell_length_b    29.981681
_cell_length_c     7.158967
_cell_angle_alpha    90.039972
_cell_angle_beta     90.046831
_cell_angle_gamma    59.990323
loop_
_symmetry_equiv_pos_as_xyz
+x,+y,+z
loop_
_atom_site_type_symbol
_atom_site_label
_atom_site_fract_x
_atom_site_fract_y
_atom_site_fract_z
   C      C    0.0228371378779936    0.0306477011824884    0.0000007632538020
   C      C    0.9688106320292303    0.0540136518034062    0.0000453356634694
   C      C    0.9461495930450533    0.0230187129285746    0.0000049240891324
   C      C    0.9767864265403827    0.9689948205260743    0.0000550770241537
   C      C    0.0304435736095548    0.9463636027003585    0.0000086180411195
   C      C    0.0538360648667931    0.9769967517082809    0.0000543776213473
   C      C    0.1095252549117285    0.9552801212182943   -0.0001966610716044
   C      C    0.9348078432801756    0.1097057255231115   -0.0001640486544336
   C      C    0.9551220191647533    0.9349888561362563   -0.0002121293969485
   C      C    0.9167612455686925    0.1954484769352658   -0.0000668729862776
   C      C    0.9381042747159963    0.2283032573173089    0.0001266665373327
   C      C    0.8625660950633379    0.2184102738484010    0.0000080568893905
   C      C    0.9049069070930230    0.2816071984300021    0.0000903208298244
   C      C    0.8306377901766182    0.2713108942079140   -0.0000470201933419
   C      C    0.8509532755845326    0.3048637526224227   -0.0000457841746395
   C      C    0.1952280758272986    0.8876816138765172   -0.0000720683009510
   C      C    0.2280902838662372    0.8334915858122288    0.0001359741749979
   C      C    0.2181310714059983    0.9189304548048914    0.0000193521091790
   C      C    0.2813824953620906    0.8133754666609172    0.0001057573107155
   C      C    0.2710265855976637    0.8979676095964264   -0.0000478980714992
   C      C    0.3045972118974812    0.8441166045312081   -0.0000671017601356
   C      C    0.8877201203583930    0.9166063840924051   -0.0000874627992895
   C      C    0.8335166210433147    0.9379662539190876    0.0001481984218626
   C      C    0.9189685423507681    0.8624395728591957    0.0000380789401816
   C      C    0.8133827376073260    0.9048333187135230    0.0000969689263395
   C      C    0.8979717382498850    0.8305095126147252   -0.0000529897162201
   C      C    0.8441356052233431    0.8508295508896595   -0.0000646546117840
   C      C    0.8172230303387485    0.3614591401699315   -0.0000443735758227
   C      C    0.8374199502133136    0.3950636774463935   -0.0000304499025275
   C      C    0.7632196923059960    0.3847017543205751    0.0000556085935196
   C      C    0.8054618037194340    0.4480417418517548    0.0000233072143825
   C      C    0.7301554870226492    0.4379326195984830    0.0000980744075081
   C      C    0.7513556276658768    0.4708706465984835   -0.0000491215359796
   C      C    0.3611784651681567    0.8213063077346771   -0.0000511726104015
   C      C    0.3843644752321618    0.8521103359701581    0.0000893114494492
   C      C    0.4477555161526052    0.7465022028987912    0.0000532254966452
   C      C    0.4376013262615436    0.8319628468133117    0.0001487488815799
   C      C    0.4705574922299595    0.7777976920859849   -0.0000768983535260
   C      C    0.8212611706285536    0.8171055360583220   -0.0000793011979325
   C      C    0.7674219755635826    0.8373188463277095   -0.0000305948950375
   C      C    0.8519930164403837    0.7631385556010380    0.0001081528186022
   C      C    0.7464591016217855    0.8053511871623066    0.0000711135980037
   C      C    0.8318760838813893    0.7300163737623009    0.0001815365018869
   C      C    0.7777376741771834    0.7512065073167848   -0.0001051454659053
   C      C    0.6438813383144018    0.6356550459078080    0.0000093303155074
   C      C    0.6123899811571663    0.6893102514086467    0.0000439071396832
   C      C    0.6354243261401001    0.7203086863870566    0.0000115747760813
   C      C    0.5566276413461407    0.7106780091886407   -0.0001547259614912
   C      C    0.6890827382634807    0.6981324516563243    0.0000590570403498
   C      C    0.7104661204304251    0.7324815700788793   -0.0002218149564346
   C      C    0.7201164974949957    0.6441039252773998    0.0000052609165355
   C      C    0.6979227411044738    0.6126499630505540    0.0000312983748076
   C      C    0.7323496500980875    0.5569136207280849   -0.0001072652821723
   C      C    0.3947938885093277    0.7674950395457606   -0.0000356015704849
   C      C    0.7976787400132179    0.9952512357807218   -0.0000563168941810
   C      C    0.2068581011032844    0.7974572915906225   -0.0000563117169779
   C      C    0.8679158270639682    0.6727668721395585   -0.0001028371112074
   C      C    0.6728533233453498    0.4595604096421132   -0.0000563438332168
   C      C    0.9953602031613026    0.2072654871347115   -0.0000500827797590
   C      C    0.4591195957272068    0.8677177399106456   -0.0000797838385525
   C      C    0.9769374118282608    0.9692738833950342    0.5000010744185633
   C      C    0.0309558262093556    0.9459396699228968    0.5000265985650855
   C      C    0.0535818334581234    0.9769471115427826    0.4999912108323901
   C      C    0.0229125423090853    0.0309708619269341    0.5000587059169049
   C      C    0.9692733862675155    0.0535963369071002    0.4999834459915493
   C      C    0.9459386696593841    0.0229186483546740    0.5000402488537005
   C      C    0.8902664817641534    0.0446847620651732    0.4998608359353389
   C      C    0.0648739497866638    0.8902692775687804    0.4999079173048660
   C      C    0.0446641569308780    0.0648722238291210    0.4997824549360239
   C      C    0.0829946861335592    0.8046447990303294    0.4999609442100443
   C      C    0.0615058454295904    0.7719220483277214    0.5000989128729818
   C      C    0.1370986141601914    0.7817204459318098    0.4999954749868838
   C      C    0.0945429440681127    0.7186520796653447    0.5000683240919730
   C      C    0.1689598544849726    0.7287769261344599    0.4999637017560087
   C      C    0.1485773277482983    0.6953501999730319    0.4999742006038291
   C      C    0.8045834829370714    0.1122259243330400    0.4999410750907389
   C      C    0.7718151617044207    0.1664516362622639    0.5001208754362444
   C      C    0.7816660542578606    0.0810378325145676    0.5000077273392696
   C      C    0.7185299477172153    0.1866648296132801    0.5000881323025532
   C      C    0.7287181703806074    0.1021294898984438    0.4999476639140944
   C      C    0.6952327952758391    0.1559492758239887    0.4999569521580828
   C      C    0.1123331291805910    0.0828056648333707    0.4999071835990549
   C      C    0.1665526201829066    0.0613541169163349    0.5001486927502771
   C      C    0.0811289315937295    0.1369395797847573    0.5000407759498552
   C      C    0.1867492180646365    0.0944376677871885    0.5001165370048478
   C      C    0.1021734352814083    0.1687829613878158    0.4999452822623428
   C      C    0.1560184788440395    0.1484329817364190    0.4999254339110676
   C      C    0.1823070875940600    0.6387634322396578    0.4999222531354761
   C      C    0.1621288857651280    0.6050860133837374    0.4999665605622733
   C      C    0.2362140623615464    0.6155797431803429    0.5000889511906312
   C      C    0.1941591030226841    0.5521661083640500    0.5000538903557261
   C      C    0.2694351971929423    0.5623194784793162    0.5001494438899922
   C      C    0.2483509547927852    0.5292851655768998    0.4999164410936341
   C      C    0.6386176635839278    0.1787998066589082    0.4999112773819149
   C      C    0.6154820875763161    0.1480077138910539    0.5001053810508930
   C      C    0.5519427401859582    0.2535122522691237    0.5000442302751205
   C      C    0.5622305308374520    0.1680388695458065    0.5001605497774777
   C      C    0.5291306300183053    0.2221689585268506    0.4999109574459013
   C      C    0.1788294078885194    0.1821770793000151    0.4999315162050203
   C      C    0.2326480558921957    0.1620136709088686    0.4999677770481100
   C      C    0.1479948370093434    0.2361313386632120    0.5001054798321390
   C      C    0.2535697202455640    0.1940288261160228    0.5000583587103190
   C      C    0.1680707214677064    0.2692650874662095    0.5001783928400487
   C      C    0.2222249081282041    0.2481506162980475    0.4999020384133135
   C      C    0.3557413922947767    0.3643061205472094    0.5000029643575410
   C      C    0.3872370552777843    0.3106296104471248    0.5000559050570650
   C      C    0.3641998072538357    0.2796315660074042    0.5000106712265793
   C      C    0.4430048882914499    0.2893390594015591    0.4997910726254285
   C      C    0.3105240544240548    0.3018037548955010    0.5000478841966683
   C      C    0.2892478169085815    0.2673027916545917    0.4997865388244626
   C      C    0.2795290052118615    0.3558615011460422    0.5000188063339106
   C      C    0.3016912729948946    0.3873650895791136    0.5000428625484354
   C      C    0.2671876286979731    0.4431495275718470    0.4998252011035400
   C      C    0.6048792926081431    0.2326391013825137    0.4999586241064590
   C      C    0.2023917183938924    0.0040542688724136    0.4999778041109375
   C      C    0.7935387592522849    0.2020424013231222    0.4999703941315052
   C      C    0.1320760266066544    0.3264911823713285    0.4999065269319855
   C      C    0.3266109825516630    0.5416046202571462    0.4999209420362194
   C      C    0.0041638069600425    0.7937545835738049    0.4999824598137534
   C      C    0.5413870882395578    0.1316937831838943    0.4999024412799640
   H      H    0.1214865765056246    0.9846104086868294    0.9988257922861573
   H      H    0.8935002563298199    0.1216834078756954    0.9990278035019429
   H      H    0.9845197599371212    0.8936936010002393    0.9987124570023996
   H      H    0.9227073683281242    0.3056417353850371    0.0009680741659367
   H      H    0.7891659068008786    0.2866058787627297    0.9999160424896677
   H      H    0.3054377168329951    0.7715424821661683    0.0011385006032982
   H      H    0.2862886671907005    0.9241662395963698    0.9998816647055191
   H      H    0.7715515460880179    0.9226097773723689    0.0011330391331721
   H      H    0.9241592969719741    0.7890393513529379    0.9999622810062678
   H      H    0.8788947982704756    0.3797888127831600    0.0000029798683209
   H      H    0.7454560813097761    0.3606516418309059    0.0007453689983652
   H      H    0.3602770359987367    0.8939262781686149    0.0009849696801730
   H      H    0.7411859820652913    0.8787788175492180    0.0001228521077608
   H      H    0.8938212323324729    0.7453673319913930    0.0012184170212564
   H      H    0.5450251524778903    0.6810407266685795    0.9990697207825006
   H      H    0.6808746567216527    0.7737441731685621    0.9985832698413384
   H      H    0.7735970870278583    0.5452896711925824    0.9993815863441519
   H      H    0.8233129345292599    0.4720222866857202    0.0002145460143640
   H      H    0.4717623178688953    0.7046684612769802    0.0003239491102426
   H      H    0.8447105646041181    0.1944358316533696    0.9998727146187995
   H      H    0.1941158498567981    0.9607615541638461    0.9998891183962055
   H      H    0.3795142230376085    0.7413077021578300    0.0000342765632368
   H      H    0.7046355747604068    0.8231361161773401    0.0004907000429243
   H      H    0.9608110877829255    0.8445650142943056    0.0000733177331669
   H      H    0.8782322502450239    0.0153976288741552    0.4991836895922238
   H      H    0.1061933143574727    0.8782308061047986    0.4994498624593988
   H      H    0.0153846420529181    0.1061821962723580    0.4986119003204783
   H      H    0.0767146605826317    0.6946590325638194    0.5007006177107346
   H      H    0.2104398007915967    0.7134492729917120    0.4997949281276046
   H      H    0.6945138286597203    0.2284981318311370    0.5009238143346748
   H      H    0.7134005183702988    0.0759775649412513    0.4998288111609499
   H      H    0.2285836584980974    0.0766159683860188    0.5011816623090037
   H      H    0.0759969889731661    0.2102565876019231    0.4999368330299299
   H      H    0.1206555911445064    0.6203455106713308    0.5000943023622081
   H      H    0.2539477939031489    0.6396696437424547    0.5010255783649439
   H      H    0.6396182748175119    0.1061865428393999    0.5012030408434277
   H      H    0.2588662017521087    0.1205464497646445    0.5000968201498900
   H      H    0.1061794327201231    0.2538265772909029    0.5011891465279134
   H      H    0.4545599964819174    0.3190137171360787    0.4987334990952224
   H      H    0.3189693443720193    0.2260810301316230    0.4986512253877055
   H      H    0.2259560926716058    0.4546940181708071    0.4989486195138975
   H      H    0.1763612209706391    0.5281385505957349    0.5003557035328242
   H      H    0.5278719807306013    0.2953390443145071    0.5004307761673535
   H      H    0.1550024088279722    0.8056521534626206    0.4997447681441525
   H      H    0.8055937676654935    0.0391975425743957    0.4997936803658879
   H      H    0.6200836954584671    0.2588928007092942    0.5001015505116295
   H      H    0.2954019372189542    0.1762370293559519    0.5004584420610280
   H      H    0.0392932810049106    0.1548011041842741    0.5001263155215309
   H      H    0.2103093505678762    0.9886808305086981    0.3565987219636115
   H      H    0.1856793572483092    0.9839531918944556    0.5742591849809141
   H      H    0.2394653088821583    0.9943963838466318    0.5638796780252922
   H      H    0.8077276942809030    0.2042828769408344    0.3605277762088708
   H      H    0.8265704881661032    0.1884604069667322    0.5947128975539151
   H      H    0.7639370667274368    0.2411276374459015    0.5406693788511499
   H      H    0.0943371068980858    0.3357731104198798    0.5562027480040357
   H      H    0.1261299334830668    0.3419235807448259    0.3569753865775769
   H      H    0.1478694709187163    0.3463472092590140    0.5814204045391348
   H      H    0.3398864210336778    0.5442358686562514    0.3592406438933631
   H      H    0.3474941597430325    0.5011038131634735    0.5420845651508122
   H      H    0.3365068595167402    0.5643344389946096    0.5939695757888712
   H      H    0.9947267568006786    0.7634628199302441    0.5288038942794453
   H      H    0.9871718330011079    0.8112060984175694    0.3642802730224831
   H      H    0.9851418974058708    0.8245431588372200    0.6038935133365819
   H      H    0.5665945710130679    0.0969338338311586    0.5810072398693188
   H      H    0.5396208840362098    0.1193218222165370    0.3566367305455428
   H      H    0.5022825243102721    0.1502200147425214    0.5568497758511096
   H      H    0.7598819199062187    0.0047827637844725    0.0563984074039847
   H      H    0.7915994938834547    0.0109583899026490    0.8573276107886937
   H      H    0.8134590376999355    0.0151691564608019    0.0812136448880833
   H      H    0.8758080429428724    0.6576653508752878    0.8562412476506397
   H      H    0.8511818028334676    0.6526809992405536    0.0741136913244077
   H      H    0.9048995532751390    0.6633482414267998    0.0640267094353512
   H      H    0.2319240158618839    0.7625046491888912    0.0803891415773975
   H      H    0.2046479696962744    0.7851697459531082    0.8568992760715268
   H      H    0.1678196840476749    0.8159876476037884    0.0575112088792906
   H      H    0.4732404315332933    0.8697584664046176    0.8602208004268482
   H      H    0.4920651343615029    0.8540857089602960    0.0950352349285800
   H      H    0.4293439101089842    0.9067530206486922    0.0403516091333092
   H      H    0.6636136988862043    0.4291307115532121    0.0287249631945717
   H      H    0.6561082200084921    0.4768902219487605    0.8639320971419546
   H      H    0.6539627176202844    0.4902962923368477    0.1040547446766421
   H      H    0.0089889673013021    0.2095523614626599    0.8594446022908252
   H      H    0.0161959515432693    0.1667805223240858    0.0423795053845477
   H      H    0.0055849520265984    0.2298067119454228    0.0937014958978235
   H      H    0.3730169264399437    0.3888586327246427    0.4998369758502776
   H      H    0.3887844183386734    0.2378093382867053    0.4998191329424038
   H      H    0.2376900167488883    0.3731198423516360    0.4998220647813802
   H      H    0.6267075896099346    0.6110134247093995    0.9998781677678437
   H      H    0.6108120324948536    0.7621407713482815    0.9998474915674340
   H      H    0.7619426429730769    0.6268962003723881    0.9998194010388012
   H      H    0.0546477542535255    0.9044996476081867    0.9998237307925996
   H      H    0.9042737731398210    0.0406984421154273    0.9998344664046839
   H      H    0.0405025640862404    0.0548366170417061    0.9998396086900394
   H      H    0.9593572795259174    0.9449971823727052    0.4998840807874985
   H      H    0.0954460977663608    0.9593306222356374    0.4998225729395256
   H      H    0.9449821104663226    0.0954509689069487    0.4998551824657859
   N      N    0.1419119500299431    0.9065012634331485    0.0001131688875308
   N      N    0.9511835058943907    0.1421045325411909    0.0000990819859923
   N      N    0.9063633736279202    0.9512432049249551    0.0001179376919602
   N      N    0.5238274905638467    0.7593241635523521    0.0000920323783715
   N      N    0.7591261718050200    0.7165410752119493    0.0001433260426059
   N      N    0.7165096962823786    0.5241140672616544    0.0000605377419122
   N      N    0.8578893755848475    0.0934878361291325    0.5000721648611097
   N      N    0.0484050161583224    0.8579338207457062    0.5000451936441744
   N      N    0.0934802905281686    0.0483522359433505    0.5001292334156474
   N      N    0.4758510779457660    0.2407220671216030    0.5001364568084586
   N      N    0.2406348401138600    0.2830026143968112    0.5001345589622620
   N      N    0.2829803977490196    0.4759778042021000    0.5001163282191630
