# Supplementary material for: Tuning UV Absorption in Imine-Linked Covalent Organic Frameworks via Methylation
Source: J Phys Chem C Nanomater Interfaces. 2022 Nov 24;126(50):21338–47. doi: 10.1021/acs.jpcc.2c04586 (PMC9791660; doi:10.1021/acs.jpcc.2c04586)
Supplement: Supplementary file 1 — jp2c04586_si_001.zip [file jp2c04586_si_001.zip › TFB_Me2PA_eclipsed.cif]

data_flat_eclipsed_Me2PA_Me3TFB
_cell_length_a    22.687490
_cell_length_b    22.685239
_cell_length_c     3.783950
_cell_angle_alpha    90.189547
_cell_angle_beta     90.006917
_cell_angle_gamma    59.991008
loop_
_symmetry_equiv_pos_as_xyz
+x,+y,+z
loop_
_atom_site_type_symbol
_atom_site_label
_atom_site_fract_x
_atom_site_fract_y
_atom_site_fract_z
   C      C    0.0257473928236891    0.0452767927088402    0.0000000000000000
   C      C    0.9553711806871661    0.0705180399907661    0.0000000000000000
   C      C    0.9291535586448703    0.0260264299827284    0.0000000000000000
   C      C    0.9742942867321602    0.9556447632522520    0.0000000000000000
   C      C    0.0450029204422506    0.9293953400643247    0.0000000000000000
   C      C    0.0702273288081230    0.9745346846379803    0.0000000000000000
   C      C    0.0487526861626222    0.0949547257100036    0.0000000000000000
   C      C    0.8564681704595714    0.0490027020520287    0.0000000000000000
   C      C    0.0947054438706942    0.8566933645901145    0.0000000000000000
   C      C    0.7394275534955383    0.1338431502487509    0.0000000000000000
   C      C    0.6973895386866928    0.2052250818873347    0.0000000000000000
   C      C    0.7066897846239613    0.0940784653824878    0.0000000000000000
   C      C    0.6265623402580474    0.2398112217693580    0.0000000000000000
   C      C    0.6358709772447853    0.1286491462595052    0.0000000000000000
   C      C    0.5938361546674358    0.2000352725378036    0.0000000000000000
   C      C    0.1336553168866530    0.1270191796633213    0.0000000000000000
   C      C    0.2050519607140231    0.0976449524174541    0.0000000000000000
   C      C    0.0938965523563624    0.1995331370707376    0.0000000000000000
   C      C    0.2396238318143205    0.1339012840999700    0.0000000000000000
   C      C    0.1284878347680305    0.2357601204841870    0.0000000000000000
   C      C    0.1998661318355062    0.2064212768624785    0.0000000000000000
   C      C    0.1269035911093610    0.7396509229659856    0.0000000000000000
   C      C    0.0975566726708621    0.6976170182032533    0.0000000000000000
   C      C    0.1994136403905458    0.7068790027763114    0.0000000000000000
   C      C    0.1338097155826574    0.6267720134965060    0.0000000000000000
   C      C    0.2356706440702254    0.6360296497836231    0.0000000000000000
   C      C    0.2063157858355922    0.5940095627487381    0.0000000000000000
   C      C    0.3779765736003426    0.2632376405197405    0.0000000000000000
   C      C    0.4768249146523331    0.2848493518458284    0.0000000000000000
   C      C    0.3589231022959538    0.3781453810885722    0.0000000000000000
   C      C    0.2882210549939117    0.4043187492374614    0.0000000000000000
   C      C    0.2384802942763855    0.4769877521224117    0.0000000000000000
   C      C    0.2847016805133507    0.2386224934374326    0.0000000000000000
   C      C    0.3076176015327761    0.2883929553688915    0.0000000000000000
   C      C    0.2630745083533981    0.3590994913091379    0.0000000000000000
   C      C    0.4041465645879683    0.3077780438586402    0.0000000000000000
   C      C    0.3162049943932388    0.0932788545895065    0.0000000000000000
   C      C    0.5905898812114359    0.3163865208787726    0.0000000000000000
   C      C    0.0931779191750906    0.5908383327025177    0.0000000000000000
   C      C    0.0173259632527234    0.2402110985771557    0.0000000000000000
   C      C    0.7426689879387496    0.0174962709163893    0.0000000000000000
   C      C    0.2400464451242428    0.7428225275169851    0.0000000000000000
   H      H    0.0063335516853016    0.1473736150677567    0.9997549257895315
   H      H    0.8465173539513984    0.0065677593248381    0.0003373233360122
   H      H    0.1471046356004706    0.8467687849830412    0.9998161776734804
   H      H    0.1860809951208395    0.4869239594079886    0.0001042517250767
   H      H    0.3272100759594352    0.1862384777766906    0.9998543858396474
   H      H    0.4867000205873637    0.3273502254061142    0.0000188978895110
   H      H    0.3334726908004413    0.0386600010608618    0.0006757428000412
   H      H    0.3383591582679628    0.1037271243725897    0.7667360813215112
   H      H    0.3382077568682433    0.1042436903163591    0.2326179308253487
   H      H    0.5577536002996766    0.3386744651945790    0.2329938598459123
   H      H    0.6279501350613046    0.3336340745746469    0.9998184967440835
   H      H    0.5578729930926158    0.3383294843878133    0.7671320392921004
   H      H    0.1037074887692313    0.5583071519210492    0.2332470832499496
   H      H    0.0385807572750778    0.6282457827150338    0.9995253241558899
   H      H    0.1039940890032014    0.5578347273792019    0.7672179362204403
   H      H    0.9951482138878234    0.2296790164126392    0.2328048302227543
   H      H    0.0001678784836159    0.2948072094978897    0.0003583545663659
   H      H    0.9953212857433513    0.2294384270518108    0.7668052571943846
   H      H    0.7052981984357274    0.0002601422549304    0.9992306687734498
   H      H    0.7756386647886160    0.9952447609171813    0.7674410841671033
   H      H    0.7752551560362377    0.9956004388803663    0.2333367137183231
   H      H    0.2946589347252697    0.7054326234457449    0.0005974565719598
   H      H    0.2295308280782820    0.7753425833320762    0.7667588621385448
   H      H    0.2292121676584884    0.7758530917971811    0.2326368737345419
   H      H    0.2343993415490786    0.0421206436901542    0.0000529594441119
   H      H    0.6096953186646203    0.0993046189501783    0.9999939569101102
   H      H    0.2911914229187147    0.6098530802190183    0.0000048038639093
   H      H    0.0991679146677740    0.2912972614820717    0.9999732107806238
   H      H    0.7235442195517692    0.2345864277054943    0.9999373312503437
   H      H    0.0420301087611747    0.7238268332198743    0.9999809019627861
   H      H    0.9548018622753887    0.9203242699797229    0.9999846084530617
   H      H    0.1250349244419979    0.9550703023092595    0.0000156871748871
   H      H    0.9200507617695166    0.1253311258970911    0.9999703330886192
   H      H    0.4133804299249491    0.2084373259354564    0.0000096577251725
   H      H    0.3783228967683954    0.4135460508751194    0.9999977291126356
   H      H    0.2082701496537211    0.3785427676723074    0.9999625034129025
   N      N    0.8091104193455294    0.1120907536339359    0.0000000000000000
   N      N    0.0789868625214396    0.8093472990734938    0.0000000000000000
   N      N    0.1118567914369279    0.0791351061223793    0.0000000000000000
   N      N    0.2216343144572690    0.2543273061170055    0.0000000000000000
   N      N    0.5241695953116476    0.2217834347678149    0.0000000000000000
   N      N    0.2542144742565000    0.5243249812549635    0.0000000000000000
