# Supplementary material for: Tuning UV Absorption in Imine-Linked Covalent Organic Frameworks via Methylation
Source: J Phys Chem C Nanomater Interfaces. 2022 Nov 24;126(50):21338–47. doi: 10.1021/acs.jpcc.2c04586 (PMC9791660; doi:10.1021/acs.jpcc.2c04586)
Supplement: Supplementary file 1 — jp2c04586_si_001.zip [file jp2c04586_si_001.zip › TFB_Me2PA_staggered.cif]

data_flat_staggered_Me2PA_Me3TFB
_cell_length_a    22.678517
_cell_length_b    22.661984
_cell_length_c     6.765861
_cell_angle_alpha    90.075736
_cell_angle_beta     90.112150
_cell_angle_gamma    60.002979
loop_
_symmetry_equiv_pos_as_xyz
+x,+y,+z
loop_
_atom_site_type_symbol
_atom_site_label
_atom_site_fract_x
_atom_site_fract_y
_atom_site_fract_z
   C      C    0.0247968447748213    0.0453959957211125    0.0000081897153951
   C      C    0.9545213940768035    0.0703124009538256   -0.0000019918593556
   C      C    0.9287037098803831    0.0254221274266406   -0.0000032549132409
   C      C    0.9740521864040123    0.9551197387542010   -0.0000015706081911
   C      C    0.0446978692992351    0.9292854554443652   -0.0000090344313475
   C      C    0.0696031498351215    0.9746630357134217   -0.0000002902885244
   C      C    0.0475112965639293    0.0952419282042805   -0.0000532830697513
   C      C    0.8562528950030674    0.0479637143070353    0.0000187070253766
   C      C    0.0946067445336854    0.8567946796144458    0.0000115945914452
   C      C    0.7393647098547906    0.1329142884096531    0.0000038903828794
   C      C    0.6975380737982503    0.2044398949259353   -0.0000003498459553
   C      C    0.7066868739299086    0.0929570660377345   -0.0000073704956134
   C      C    0.6266560483712993    0.2394713835843676    0.0000112734998922
   C      C    0.6357410284969787    0.1280929985992562   -0.0000032581050959
   C      C    0.5938290143874003    0.1996729180044545    0.0000008949061501
   C      C    0.1326546986551779    0.1270640848456516   -0.0000263493713734
   C      C    0.2041412782645015    0.0973273678248829    0.0000100730574102
   C      C    0.0929126972009357    0.1997321026018990   -0.0000203092928085
   C      C    0.2392232283162747    0.1331763599480943    0.0000158069025843
   C      C    0.1280725169497548    0.2355531056726979    0.0000090365177088
   C      C    0.1996230990761702    0.2058171803251737   -0.0000234879327020
   C      C    0.1267522962257772    0.7397461243360721    0.0000037524424192
   C      C    0.0971589655854443    0.6978131627910348   -0.0000037781318077
   C      C    0.1993424508406296    0.7071031873778393    0.0000043073900251
   C      C    0.1331292503013012    0.6268733403152559   -0.0000043549729221
   C      C    0.2352607516596463    0.6361125271260963    0.0000101036577954
   C      C    0.2057330694620485    0.5941032795756871   -0.0000016335665393
   C      C    0.2379561428487231    0.4769196919332019   -0.0000131381894671
   C      C    0.3778866564126532    0.2627831517552761   -0.0000059659622002
   C      C    0.2847101796745072    0.2378525348519483   -0.0000831704854383
   C      C    0.4767561112468670    0.2846400902578365   -0.0000069956298980
   C      C    0.3586728978012229    0.3779156302355047    0.0000010557553162
   C      C    0.2878885551306806    0.4040966716928637    0.0000099231133715
   C      C    0.3074831160669305    0.2878660621649735   -0.0000069041517804
   C      C    0.2628174346224351    0.3587071070255874    0.0000143065963484
   C      C    0.4040183540948320    0.3074568852319621    0.0000103570554998
   C      C    0.7424463619508873    0.0162162357750083   -0.0000070682037749
   C      C    0.5912747005081372    0.3161181864177305    0.0000034305552737
   C      C    0.0162497937227876    0.2406813824987558    0.0000144795499910
   C      C    0.3157929776855354    0.0918369464424221    0.0000154252363964
   C      C    0.2401600654717503    0.7429746373736711   -0.0000000380185069
   C      C    0.0920215013702420    0.5913170332328135   -0.0000065661157213
   C      C    0.9743362290048153    0.9546551533570513    0.5000332793520177
   C      C    0.0446237489858247    0.9295496995533329    0.5000026592471578
   C      C    0.0706274370449910    0.9742587454158922    0.4999889017899498
   C      C    0.0254134541536160    0.0446224076718019    0.4999970221425392
   C      C    0.9547132332412809    0.0706783336952335    0.4999863075246954
   C      C    0.9296544605918423    0.0254038396979878    0.5000059431356776
   C      C    0.9517033536193586    0.9047659841818262    0.4998000148458331
   C      C    0.1431127057180871    0.9515254229971039    0.5000175601747022
   C      C    0.9048224621912436    0.1432106821524753    0.5000230844642696
   C      C    0.2600640696827335    0.8666519014927389    0.4999979855031106
   C      C    0.3020295544371177    0.7951189864664105    0.5000007959224680
   C      C    0.2926623873898172    0.9066801935754234    0.4999960345176771
   C      C    0.3729157818663535    0.7602096606509209    0.5000076373314859
   C      C    0.3636222249991012    0.8716573852281752    0.5000072847697883
   C      C    0.4056364992564458    0.8001039551985070    0.5000002998981150
   C      C    0.8668823570140540    0.8726503443182664    0.4999550558368091
   C      C    0.7954063089086079    0.9023349209771977    0.5000023876948090
   C      C    0.9068120281990143    0.7999736856190289    0.5000123720926614
   C      C    0.7604291820959187    0.8664028211140427    0.5000084656464731
   C      C    0.8717188624325569    0.7640956125673053    0.5000350027816437
   C      C    0.8001925557357895    0.7937672345493505    0.4999573232376110
   C      C    0.8725575427376675    0.2602934045474745    0.5000099120209466
   C      C    0.9021120906849912    0.3022361474679000    0.4999844092885178
   C      C    0.7999345712698177    0.2929750039549937    0.4999967537740792
   C      C    0.8661793288427085    0.3731776360169776    0.4999930000518751
   C      C    0.7640196315237120    0.3639798506015731    0.4999956724597019
   C      C    0.7935857401439110    0.4059787544316491    0.5000072911895438
   C      C    0.7614869926009529    0.5231021126444835    0.5000241885225769
   C      C    0.6216397164709410    0.7371952618656602    0.5000004180151123
   C      C    0.7150617400141178    0.7619082766267726    0.4999345802512474
   C      C    0.5227751760995565    0.7152203544591811    0.5000051379721518
   C      C    0.6408287578614973    0.6220465083741707    0.4999932783470170
   C      C    0.7116009179688678    0.5958867824176519    0.4999970878045520
   C      C    0.6920668916751266    0.7120711212629441    0.5000098900065897
   C      C    0.7366712536085210    0.6412491287616590    0.5000033313484479
   C      C    0.5955032961542199    0.6925001285530716    0.5000178514499869
   C      C    0.2567479983185197    0.9833931607053915    0.4999917739263668
   C      C    0.4084328064115648    0.6835301411460306    0.4999944257557513
   C      C    0.9834816384564893    0.7590418506335471    0.5000538521350359
   C      C    0.6838199339016606    0.9076658284983461    0.5000259108573939
   C      C    0.7591611239030046    0.2570471826253981    0.4999938690975399
   C      C    0.9073712476819285    0.4086183087751667    0.4999846828623130
   H      H    0.8460665309502856    0.0056884460888461    0.0000886374854038
   H      H    0.1470485234449702    0.8465963701231287    0.0000283597483500
   H      H    0.4868089318415832    0.3270787075182901    0.9998728331228194
   H      H    0.2333219396509557    0.0417068373984946    0.0001020682780761
   H      H    0.7238939443166311    0.2336759444959341    0.0000077867197421
   H      H    0.0415855295270952    0.7241233266280465    0.9998131704499779
   H      H    0.0053421716885668    0.1477442024016839    0.9995430704989062
   H      H    0.0989403404634826    0.2911508374861183    0.0000563196590445
   H      H    0.2908164762154331    0.6097594430719873    0.9999721636407710
   H      H    0.6093326283819128    0.0989125018350638    0.9999561693682881
   H      H    0.1855141722316326    0.4869297781407076    0.9998937889892253
   H      H    0.3271297707652847    0.1853593563467123    0.9993282433377312
   H      H    0.1533714775155528    0.9937543078392174    0.5000669803011153
   H      H    0.8523959492984445    0.1533848248932002    0.5001560469668402
   H      H    0.5128441229710758    0.6726951292531055    0.4999548297181041
   H      H    0.7661816264768083    0.9579447477205859    0.5001289679381470
   H      H    0.2757870016155131    0.7657624436488617    0.4999988568834844
   H      H    0.9576720986505616    0.2759727309103303    0.4999240037949839
   H      H    0.9939263160491938    0.8522902871104927    0.4983944974642593
   H      H    0.9008645176473384    0.7084912029101933    0.5001859268296134
   H      H    0.7084546046766779    0.3903321025893245    0.4999612659247841
   H      H    0.3899357672816909    0.9009226032460942    0.4999708176378553
   H      H    0.8139498690341284    0.5130084274422749    0.5000553783076871
   H      H    0.6727539229404976    0.8144376295620865    0.4994452389223889
   H      H    0.7752261177050900    0.9939371796739295    0.8696375633449526
   H      H    0.7048150116833618    0.9992554646427456    0.9989065141412931
   H      H    0.7748100319150920    0.9940115317913599    0.1314151789930487
   H      H    0.5586908211666131    0.3384337069998719    0.1306757457332484
   H      H    0.5586703330103895    0.3383943644672105    0.8691067592486368
   H      H    0.6291451902193694    0.3327621521181433    0.0002199066870835
   H      H    0.9940621321873440    0.2300607909585565    0.1303018879032617
   H      H    0.9939688655358565    0.2305945854970007    0.8685354690825977
   H      H    0.9993139092399700    0.2952901896313309    0.0011965548777859
   H      H    0.3379950105891583    0.1015961745634822    0.8681816979492160
   H      H    0.3323770236060862    0.0373160594853088    0.0021048184043682
   H      H    0.3382184314430942    0.1026422734421438    0.1297091868182205
   H      H    0.2296147125246669    0.7756741536965909    0.8693430087741074
   H      H    0.2947369236844171    0.7053222740047222    0.9994568971693019
   H      H    0.2299998728566090    0.7754319094524998    0.1311887990020330
   H      H    0.1025330154612305    0.5586487277664518    0.1306798261830499
   H      H    0.1022950239027835    0.5587272032718651    0.8690934632107704
   H      H    0.0374955622309455    0.6291118004110375    0.0002220119760464
   H      H    0.2244056967265103    0.0055629531020264    0.6312260147056257
   H      H    0.2239460854399171    0.0055531298282788    0.3693917744595587
   H      H    0.2942970916019649    0.0004522144791843    0.4993544041758594
   H      H    0.4410740977266069    0.6612606527015059    0.3694134252406152
   H      H    0.3706550555916363    0.6667667622961871    0.4995969213177999
   H      H    0.4410028996220890    0.6613136809275051    0.6309835565890912
   H      H    0.0055610758316301    0.7680017345922736    0.3664750788046052
   H      H    0.0004145824278309    0.7044552277223769    0.5056833597052618
   H      H    0.0058721759863302    0.7707077368472983    0.6281172439214504
   H      H    0.6615532421155202    0.8969931299023693    0.6299513761417277
   H      H    0.6614928617993040    0.8977542926999001    0.3683808230425150
   H      H    0.6672286267122627    0.9621916913919730    0.5016591986563472
   H      H    0.7694754860768387    0.2246501676987193    0.6312693807089366
   H      H    0.7697239640435243    0.2242112654945999    0.3695004721719259
   H      H    0.7045519874091596    0.2945843643536045    0.4991807531411934
   H      H    0.8968545743318627    0.4413764033208699    0.3695216915154083
   H      H    0.9618568567166389    0.3707005331979986    0.4993837481468254
   H      H    0.8972802632579617    0.4410852135914793    0.6311087415332071
   H      H    0.4132554231672426    0.2079243991680032    0.9999951760804524
   H      H    0.3781461814061535    0.4132968157026837    0.9999944733121149
   H      H    0.2079920083516340    0.3781703877920665    0.9999976583921375
   H      H    0.5862663231060191    0.7920657393800999    0.4999928689235144
   H      H    0.6213922762182614    0.5866376916881462    0.4999987350417523
   H      H    0.7914880079365194    0.6218205142667103    0.4999977256478957
   H      H    0.9546348091071739    0.9197124006831171    0.9999968791546255
   H      H    0.1244145684759779    0.9551968111007058    0.9999838928313615
   H      H    0.9191670987085112    0.1251558219516229    0.0000021380305666
   H      H    0.0798344611654559    0.8746770284170319    0.4999801290978455
   H      H    0.8748203515477321    0.0450384629086926    0.5000023228388174
   H      H    0.0450682985479062    0.0798392202674672    0.4999909345940278
   N      N    0.8090474272532910    0.1112979947414679   -0.0000079891200271
   N      N    0.0786051408912526    0.8094865824739412   -0.0000083580740990
   N      N    0.1108423645073342    0.0790709086278472    0.0000310293862005
   N      N    0.2537180428305353    0.5243164631814522    0.0000051192272171
   N      N    0.2215667252623802    0.2536848088093749    0.0000444232879229
   N      N    0.5240862018264083    0.2214641844950547    0.0000071050413791
   N      N    0.1903617322777412    0.8881901576443910    0.4999941379755092
   N      N    0.9207603169624530    0.1905613864696528    0.4999884394883156
   N      N    0.8884307627820875    0.9208236101066812    0.5001086646237254
   N      N    0.7456252245379343    0.4757726579831751    0.4999946669164580
   N      N    0.7782561120003902    0.7458910138253171    0.5000374555906879
   N      N    0.4753689988607422    0.7783656824513057    0.5000008955691619
