# Supplementary material for: Tuning UV Absorption in Imine-Linked Covalent Organic Frameworks via Methylation
Source: J Phys Chem C Nanomater Interfaces. 2022 Nov 24;126(50):21338–47. doi: 10.1021/acs.jpcc.2c04586 (PMC9791660; doi:10.1021/acs.jpcc.2c04586)
Supplement: Supplementary file 1 — jp2c04586_si_001.zip [file jp2c04586_si_001.zip › TFB_Me4BD_eclipsed.cif]

data_flat_eclipsed_BDMe4_Me3TFB
_cell_length_a    30.236127
_cell_length_b    30.232540
_cell_length_c     3.770433
_cell_angle_alpha    89.943233
_cell_angle_beta     90.012604
_cell_angle_gamma    59.958975
loop_
_symmetry_equiv_pos_as_xyz
+x,+y,+z
loop_
_atom_site_type_symbol
_atom_site_label
_atom_site_fract_x
_atom_site_fract_y
_atom_site_fract_z
   C      C    0.0226117736634775    0.0303915774802862    0.0000580360002044
   C      C    0.9691317262283969    0.0536773475513902    0.0001419552681821
   C      C    0.9467098765926403    0.0227529843365413   -0.0000550257963054
   C      C    0.9769276727834899    0.9692754860576811   -0.0001493679685727
   C      C    0.0302965948589782    0.9468293326247109   -0.0000714414421421
   C      C    0.0535540623509490    0.9770099701871098   -0.0001537367360784
   C      C    0.1086551562884389    0.9567749492973290    0.0005332204707660
   C      C    0.9342157166131513    0.1088035462000110   -0.0010813762920161
   C      C    0.9568399929858404    0.9342988180205790    0.0005737859957684
   C      C    0.9127144069792537    0.1958299395486885   -0.0002848949707799
   C      C    0.9352149700751209    0.2275272217898902    0.0007782886624965
   C      C    0.8581277516455810    0.2205193058167590    0.0000896263945509
   C      C    0.9045588585628220    0.2805558788059289    0.0004588211549405
   C      C    0.8295619623361076    0.2736158289662103   -0.0001323827540463
   C      C    0.8509704070137477    0.3053459581328261   -0.0003995920704241
   C      C    0.1957255354063621    0.8914192434027516    0.0002116386016883
   C      C    0.2276437930787431    0.8372115280318173   -0.0008327631423989
   C      C    0.2201608869587822    0.9215363961248013   -0.0000448846323185
   C      C    0.2806308048324535    0.8150353825003390   -0.0004675320962942
   C      C    0.2732392517764034    0.8971873341204751    0.0001077139437020
   C      C    0.3051828432052830    0.8440268737016950    0.0003563282362232
   C      C    0.8916149748155833    0.9124537452929035    0.0001950486303572
   C      C    0.8374319903388728    0.9347856211758968   -0.0007684395740718
   C      C    0.9217468614950629    0.8578614113234767   -0.0000198571662478
   C      C    0.8152472715267562    0.9040209286443838   -0.0004522172990628
   C      C    0.8974109377452487    0.8291428339294505    0.0001959833877964
   C      C    0.8442562773037172    0.8504286500588504    0.0004157100751592
   C      C    0.8181852092707865    0.3614836247452521   -0.0004247973328942
   C      C    0.8392370206500571    0.3935454008853114   -0.0000746712695347
   C      C    0.7646384434130123    0.3858814845554365    0.0004680038674851
   C      C    0.8102507891364464    0.4466623017503797    0.0001703075488849
   C      C    0.7336452305063791    0.4388104759403819    0.0007870269238099
   C      C    0.7556848134706035    0.4709131583976861   -0.0002896368545750
   C      C    0.3612982144309531    0.8207805535072484   -0.0004491815860723
   C      C    0.3856353580702579    0.8499679023306249    0.0004393240964152
   C      C    0.4464659717218454    0.7434678856960893    0.0000006573920898
   C      C    0.4385580324501504    0.8279767940450947    0.0008288492136564
   C      C    0.4706685533980683    0.7737981894318251   -0.0002445384940472
   C      C    0.8209474900278240    0.8176521013229845   -0.0004607115045925
   C      C    0.7678039000488996    0.8388420591840930   -0.0000654056758302
   C      C    0.8500353930092713    0.7640850949149588    0.0003812977856255
   C      C    0.7435571923143746    0.8100257051472550    0.0001672468416913
   C      C    0.8279706544553733    0.7332222961397221    0.0007864262200678
   C      C    0.7737746343840688    0.7554437597132374   -0.0002110254537096
   C      C    0.6444617067191876    0.6359082775922835    0.0001384953648321
   C      C    0.6129834313171357    0.6892162942859605    0.0001779629859863
   C      C    0.6356211451137206    0.7199698186687997    0.0001146073431663
   C      C    0.5579859669660709    0.7088190009230158   -0.0007070394241457
   C      C    0.6889262507606202    0.6980959102207377    0.0002335517072407
   C      C    0.7086109769061503    0.7334101130319152   -0.0009670514512823
   C      C    0.7197002033512497    0.6446701753112309    0.0001525053764639
   C      C    0.6978728772873110    0.6132264029738099    0.0001873466041601
   C      C    0.7332939728319009    0.5582181028972730   -0.0010725503790459
   C      C    0.6766470034915942    0.4608710363713920   -0.0001650311395804
   C      C    0.9923670801131697    0.2047728776612960   -0.0001403131411169
   C      C    0.8027648466640671    0.9919026165312698    0.0001787074077159
   C      C    0.8627719825845850    0.6761604227188045   -0.0001410183419824
   C      C    0.2053098032350763    0.8024694365202426    0.0001995406861788
   C      C    0.4606810366003796    0.8628413036747787   -0.0001636671238868
   C      C    0.8406418305858729    0.4738231974068176    0.0001437058700123
   C      C    0.8271716334407023    0.1940232170722664    0.0001437881689471
   C      C    0.1933921284916560    0.9790642632211142   -0.0000633793563407
   C      C    0.4736177600472037    0.6858964867985322    0.0001167856668770
   C      C    0.6860061492323247    0.8406392406794561    0.0001773132997368
   C      C    0.9792653116002854    0.8271368191189894   -0.0000501952494822
   C      C    0.3933771523177821    0.7676291633048281   -0.0001527578870797
   H      H    0.1176211832667969    0.9875292362050976    0.0020427129695154
   H      H    0.8944503791031458    0.1178593161280676    0.9959389850323001
   H      H    0.9876872992471682    0.8945751607947671    0.0021278711390528
   H      H    0.9238380368949098    0.3028744508086007    0.0024260283332172
   H      H    0.7881774190845312    0.2906496262592942    0.0002483523579500
   H      H    0.3031177382281733    0.7734232864992870    0.9976220880273657
   H      H    0.2900743508664654    0.9217062331375545    0.9996547585130284
   H      H    0.7736404507664204    0.9231931333590625    0.9976576561477711
   H      H    0.9219322684931566    0.7877550195942906    0.9997013274214360
   H      H    0.8806162828047446    0.3767814066983189    0.0004113321410859
   H      H    0.7456655888679049    0.3633002965906710    0.0024671465586196
   H      H    0.3766323824025462    0.7430203345209895    0.0004982228852539
   H      H    0.3630017689783884    0.8915613560173263    0.0023823782980974
   H      H    0.7432487187583476    0.8802297810010777    0.0006299970829359
   H      H    0.8916322677678372    0.7449919272592290    0.0023842327397045
   H      H    0.5494573965749157    0.6777551083467307    0.9975411386806881
   H      H    0.6776035679559017    0.7730672557987324    0.9966182373650685
   H      H    0.7728947914244747    0.5496773429018811    0.9964578430762207
   H      H    0.6572404053229561    0.4960257380861375    0.1564733022755320
   H      H    0.6612151274328968    0.4707947731715582    0.7289696791787932
   H      H    0.6670399147035082    0.4327654561662387    0.1042830232025353
   H      H    0.0114882439495370    0.1693168676182005    0.1540208086813420
   H      H    0.0076640495294633    0.1952349756189116    0.7286566076989901
   H      H    0.0024972970632444    0.2323505912870834    0.1070868187108765
   H      H    0.7972892590414579    0.0072760337255393    0.2709691690907262
   H      H    0.8187013464263879    0.0111549475335258    0.8436563969797090
   H      H    0.7649499735905340    0.0018544180672766    0.8954826936378317
   H      H    0.8469212871980010    0.6568530360380219    0.1566762644808209
   H      H    0.8682056231276203    0.6608050343012104    0.7290416095531632
   H      H    0.9005612085107433    0.6663415697446129    0.1041599908493464
   H      H    0.1955392772117625    0.7968133286859354    0.2710505875406098
   H      H    0.1700928297556378    0.8183413346024652    0.8438044251884457
   H      H    0.2332819636832561    0.7647080309555262    0.8953581437448208
   H      H    0.4958070323844278    0.8470347449700243    0.1572677398307681
   H      H    0.4706761509156366    0.8682557519549432    0.7290738375242704
   H      H    0.4325971182428181    0.9006253273215149    0.1033654417718849
   H      H    0.8816033051412796    0.4455750201594307    0.0061521939601149
   H      H    0.8334848812507434    0.4976297586937258    0.7628885062713540
   H      H    0.8323258256033212    0.4989142274274112    0.2309693198087516
   H      H    0.7863348546451623    0.2226872209898980    0.0038115273969817
   H      H    0.8341777004995976    0.1701080925993193    0.7641129770865014
   H      H    0.8349945402757177    0.1691787939971309    0.2322650709811258
   H      H    0.1689670573800522    0.9959093064062322    0.2338754635282500
   H      H    0.2218844294639644    0.9914271328162325    0.0003762263253314
   H      H    0.1689726420938685    0.9959896351905049    0.7657314474840888
   H      H    0.4984693292310871    0.6690572450761613    0.2324228976003284
   H      H    0.4453555691059492    0.6732285981641373    0.0034305489634551
   H      H    0.4976524900024894    0.6692222532425975    0.7642540272214021
   H      H    0.6734456191719674    0.8815538579084045    0.0056480327751224
   H      H    0.6692490906206676    0.8336167135511202    0.7632045848318664
   H      H    0.6691645818536689    0.8324272133317784    0.2313015565356663
   H      H    0.9961607221846874    0.8347384876249452    0.2335591892595726
   H      H    0.9917075279569384    0.7862432183717828    0.0010388058018065
   H      H    0.9960965353423783    0.8346259472475297    0.7654300769985248
   H      H    0.6274605192640162    0.6114392161486225    0.9997204618043611
   H      H    0.6111258784837029    0.7614681371583736    0.9997108888299722
   H      H    0.7611875894243795    0.6276486779893591    0.9997010184445043
   H      H    0.0543936096729550    0.9052837830510077    0.0002236370751387
   H      H    0.9051680165593595    0.0402378253559043    0.0001074589618205
   H      H    0.0400420094678553    0.0544783895172548    0.9998843862516543
   N      N    0.1431569813589852    0.9089939295605749   -0.0001675375820085
   N      N    0.9475637630998932    0.1432167855995088    0.0004721847346556
   N      N    0.9091115991080315    0.9474872125637515   -0.0001713765372318
   N      N    0.5231651925903712    0.7564846660556950    0.0002415199707582
   N      N    0.7563060416272718    0.7203958699487998    0.0003838927374317
   N      N    0.7204627030662324    0.5234195056678858    0.0004004170805946
