# Supplementary material for: Tuning UV Absorption in Imine-Linked Covalent Organic Frameworks via Methylation
Source: J Phys Chem C Nanomater Interfaces. 2022 Nov 24;126(50):21338–47. doi: 10.1021/acs.jpcc.2c04586 (PMC9791660; doi:10.1021/acs.jpcc.2c04586)
Supplement: Supplementary file 1 — jp2c04586_si_001.zip [file jp2c04586_si_001.zip › TFB_Me4BD_staggered.cif]

data_flat_staggered_BDMe4_Me3TFB
_cell_length_a    30.236709
_cell_length_b    30.226877
_cell_length_c     7.142635
_cell_angle_alpha    89.965430
_cell_angle_beta     90.014226
_cell_angle_gamma    59.981886
loop_
_symmetry_equiv_pos_as_xyz
+x,+y,+z
loop_
_atom_site_type_symbol
_atom_site_label
_atom_site_fract_x
_atom_site_fract_y
_atom_site_fract_z
   C      C    0.0225307477290869    0.0303834839791186    0.0003067581486640
   C      C    0.9691208601134675    0.0534150337465380    0.0001516802454534
   C      C    0.9467373514734454    0.0224955615933482    0.0002281217080661
   C      C    0.9771033229553392    0.9690923144630991    0.0001487331838777
   C      C    0.0304280190555466    0.9467015607001197    0.0002035413623703
   C      C    0.0534622092516110    0.9770601478371130    0.0003581930259067
   C      C    0.1084034185669124    0.9569355450530119   -0.0007870347142036
   C      C    0.9340616113674243    0.1083147165947284   -0.0017117878692086
   C      C    0.9571264309463695    0.9341438001682669   -0.0015869739071684
   C      C    0.9122753254795027    0.1953830420815883    0.0000012043566836
   C      C    0.9344323900202878    0.2274483257407397    0.0007240958742056
   C      C    0.8575922195223546    0.2195261741914644    0.0000783025980588
   C      C    0.9032807582924135    0.2804525060585549    0.0004049067000109
   C      C    0.8285984641532373    0.2727240736528123   -0.0000733850596912
   C      C    0.8497102574413802    0.3048525320232868   -0.0002711100753305
   C      C    0.1953339608141081    0.8913516543740589   -0.0000518860889112
   C      C    0.2273271540172908    0.8370858200709249    0.0008217324609140
   C      C    0.2196026717230334    0.9217702258569094   -0.0001732117774067
   C      C    0.2803464719417995    0.8150860105142910    0.0005231137292332
   C      C    0.2727506562635604    0.8974527717473728   -0.0002865267165135
   C      C    0.3047787072022695    0.8441934150601150   -0.0003558666796977
   C      C    0.8918510533367612    0.9123965525897847   -0.0000706088771825
   C      C    0.8375960983069218    0.9347277337851098    0.0006638896326607
   C      C    0.9222960739611396    0.8577601774224767    0.0000514341520970
   C      C    0.8156695558185295    0.9036750922821413    0.0004039394070670
   C      C    0.8980434507836452    0.8288209284774146   -0.0001023483953087
   C      C    0.8448196909025444    0.8500288993599960   -0.0003018547775889
   C      C    0.8170681599560804    0.3611427674238601   -0.0001377072084588
   C      C    0.8387471423644083    0.3926974713313194   -0.0001557244831653
   C      C    0.7633886649839663    0.3861785619757014    0.0001145303840820
   C      C    0.8105103087977985    0.4458905093478212   -0.0000200846503275
   C      C    0.7330773886407570    0.4392739468375637    0.0002658824098750
   C      C    0.7559294671013503    0.4707243897004653    0.0000428671276381
   C      C    0.3610032264916400    0.8205939975967943   -0.0001776977330109
   C      C    0.3857350768295861    0.8495001877305781    0.0002013612176978
   C      C    0.4460022443161480    0.7427664416106237    0.0000269551735148
   C      C    0.4387739274846633    0.8270814691041851    0.0003396029106517
   C      C    0.4705226561729622    0.7727937416014201    0.0000417778194751
   C      C    0.8211704981468433    0.8174055779127559   -0.0002426148879741
   C      C    0.7679231985660009    0.8390037876373829   -0.0001633719264329
   C      C    0.8498829520344430    0.7637443251646792    0.0003635184699676
   C      C    0.7431393805887949    0.8106273452822058    0.0001401275144721
   C      C    0.8272599315198156    0.7333090650144547    0.0005969434622927
   C      C    0.7729598295918202    0.7560334798922497    0.0000813122802950
   C      C    0.6448678714208026    0.6352451208172503    0.0000496992820025
   C      C    0.6129306830025659    0.6885085317458780    0.0000284642161205
   C      C    0.6350783393343761    0.7197514363989505    0.0000035039319350
   C      C    0.5579391069224008    0.7076702155152282   -0.0003945349519770
   C      C    0.6883345948568815    0.6983904974725953   -0.0000126613807928
   C      C    0.7075567711344292    0.7341563979221434   -0.0008851188620392
   C      C    0.7196133454264019    0.6449748609495813    0.0000966703097165
   C      C    0.6982704770170055    0.6130704269590858    0.0000734635232476
   C      C    0.7340132640638636    0.5580478528672168   -0.0000604559424589
   C      C    0.3928156812526581    0.7673570343353238   -0.0001591057301075
   C      C    0.8415671931630585    0.4723703874356695   -0.0000303286948455
   C      C    0.4727598977209845    0.6851839363649862    0.0000713815065552
   C      C    0.8023816542370069    0.9918069716430440    0.0007697677935402
   C      C    0.2058051926842865    0.8015753987653667    0.0008076158441085
   C      C    0.8613714558008456    0.6761512137960156   -0.0000675593885587
   C      C    0.6758865574087426    0.4627389095841403    0.0000253632813088
   C      C    0.9914476233700964    0.2061008100826785    0.0005440928756460
   C      C    0.8273810240438544    0.1921352631346820    0.0000328355878792
   C      C    0.1923900923920405    0.9793510980986879   -0.0006135055871891
   C      C    0.4618278182473086    0.8611582188125494    0.0000185760489135
   C      C    0.6855842027630823    0.8416204233865745    0.0001798290572542
   C      C    0.9798872981152456    0.8275007760777476    0.0001515521745189
   C      C    0.9774081208128365    0.9694261123527973    0.5001576966092609
   C      C    0.0308279182914207    0.9464017630538882    0.5002757595501821
   C      C    0.0531495486001792    0.9773953134715103    0.5002724273938149
   C      C    0.0227150578333507    0.0308317873304017    0.5000406236335418
   C      C    0.9694171837744893    0.0531796572868104    0.5000800053776714
   C      C    0.9464307263202077    0.0227642389096140    0.5001703317371571
   C      C    0.8914865544042042    0.0428172000929409    0.4991711253948887
   C      C    0.0657780973059005    0.8914204013026049    0.4995915563536613
   C      C    0.0425875604481902    0.0658737769629103    0.4982335286452156
   C      C    0.0873702747743374    0.8044019834688136    0.4999132193526963
   C      C    0.0648782807908861    0.7726260682563602    0.5004677451922154
   C      C    0.1419568892562139    0.7800619710942899    0.4997940413171817
   C      C    0.0957002879727704    0.7195795863735247    0.5003353616611836
   C      C    0.1706876679988036    0.7268444460600769    0.4998526677587984
   C      C    0.1493226998514468    0.6949825798838878    0.4998035330236195
   C      C    0.8044937565940373    0.1082195484842709    0.4999184213619980
   C      C    0.7726006092516304    0.1625046361316162    0.5006167127995171
   C      C    0.7802683347768766    0.0778491251420885    0.4998069628386407
   C      C    0.7195827800932302    0.1845928235268265    0.5004313855773643
   C      C    0.7270777653727332    0.1022255796410036    0.4997625595131319
   C      C    0.6951052455955800    0.1554677902943060    0.4997615219776412
   C      C    0.1079322571990968    0.0875648250450178    0.4998899676446051
   C      C    0.1622040881034199    0.0652022830580614    0.5006577218289552
   C      C    0.0775266234424601    0.1422115002858918    0.5000030336093330
   C      C    0.1842169005673197    0.0961987010516204    0.5003950561184484
   C      C    0.1018739910782549    0.1710431802622360    0.4998664561596434
   C      C    0.1551037989195573    0.1498030070369786    0.4995998711778904
   C      C    0.1819914543891618    0.6387317916362675    0.4996580828344519
   C      C    0.1608666079552856    0.6066313987909697    0.4999582307251005
   C      C    0.2355294763336481    0.6142686419649124    0.5003735131265880
   C      C    0.1897671560764289    0.5534703377405336    0.5003087879454315
   C      C    0.2665359803953870    0.5612546293274046    0.5006544838950551
   C      C    0.2444227007497067    0.5291610637316245    0.5000986089502567
   C      C    0.6388796104652151    0.1789859878004446    0.4997374016923929
   C      C    0.6143893201973869    0.1499162620386173    0.5004018486653860
   C      C    0.5536765523482031    0.2565383797402781    0.5003335747884399
   C      C    0.5613988727835370    0.1720012015736071    0.5006312187920212
   C      C    0.5293569588600392    0.2262324394132377    0.5000970993890940
   C      C    0.1786514230166084    0.1824954176307324    0.4997849639954808
   C      C    0.2318567535218452    0.1611352076168704    0.5000123598475955
   C      C    0.1497085888848813    0.2361306809721988    0.5003100065834185
   C      C    0.2563946987913240    0.1897554637797860    0.5002367693083498
   C      C    0.1720335631403512    0.2668158308373899    0.5004212786134231
   C      C    0.2262794201530935    0.2443729485698171    0.5000496948799349
   C      C    0.3555522923754895    0.3641191254908834    0.5001446277091652
   C      C    0.3870097258096005    0.3107882027251709    0.5001565509726686
   C      C    0.3643412548247826    0.2800245151764767    0.5001997899107394
   C      C    0.4420186019617088    0.2912748216943438    0.4984445274377398
   C      C    0.3110115344119235    0.3019143709473263    0.5001295916188883
   C      C    0.2914277213162418    0.2664687810595123    0.4987233525792716
   C      C    0.2802492902237431    0.3553618017892002    0.5001171639822841
   C      C    0.3021306775484626    0.3867970906108775    0.5000608420226000
   C      C    0.2666668903906181    0.4418321094039650    0.4984359089371493
   C      C    0.6068250315049812    0.2322130821367686    0.4999692926866381
   C      C    0.1593623856533595    0.5262945206664839    0.5004401834023054
   C      C    0.5265805356099375    0.3141333046475707    0.5004334707992952
   C      C    0.1973892287391423    0.0080947876150956    0.5007942763350390
   C      C    0.7947610289454529    0.1974387298439011    0.5005358665292474
   C      C    0.1376241862295163    0.3239173285150783    0.4999639487989971
   C      C    0.3235156787314623    0.5395175866217833    0.4999533011272345
   C      C    0.0077628723727810    0.7950936108489771    0.5004295992877329
   C      C    0.1724119382847675    0.8071857443344337    0.4992789033919164
   C      C    0.8074871198291408    0.0202524527395235    0.4994266981699144
   C      C    0.5393399158279042    0.1370511684002339    0.4999574577091249
   C      C    0.3139566118459226    0.1590266837931614    0.5003062312520140
   C      C    0.0199268765291943    0.1725979884625519    0.4998531697976353
   H      H    0.1175376688224641    0.9875078958581320    0.9972169094431131
   H      H    0.8944250506555003    0.1172331269769520    0.9945997398843356
   H      H    0.9877767333182876    0.8944563642080278    0.9948352523839205
   H      H    0.9223118441231218    0.3030030509494764    0.0014283782002487
   H      H    0.7872283873634676    0.2894540947332650    0.0003285532890787
   H      H    0.3028514544762000    0.7734733224309138    0.0015066790037857
   H      H    0.2895218871646107    0.9220443434154728    0.0000086939572941
   H      H    0.7740827231672485    0.9227518876996955    0.0014351831407608
   H      H    0.9226641870628913    0.7874384415112854    0.0002496049765858
   H      H    0.8801530646242145    0.3754997102572502    0.9998391958975438
   H      H    0.7439208100343199    0.3640416438019972    0.0003773309521278
   H      H    0.3633908084476843    0.8911081914407594    0.0005655830673280
   H      H    0.7436169095208115    0.8804248322334961    0.0000399491577540
   H      H    0.8914872139510037    0.7443350424387890    0.0010959500527257
   H      H    0.5495377213101403    0.6764726037340917    0.9989405443994259
   H      H    0.6764529361119139    0.7738060798287425    0.9972111099728915
   H      H    0.7736670091991077    0.5494686719949342    0.9998095925422802
   H      H    0.3758592222492285    0.7429278770384664    0.9998986354740166
   H      H    0.8824067799336980    0.0121950970255018    0.4973983988770373
   H      H    0.1054981562708021    0.8823104628353120    0.4986128261825720
   H      H    0.0119020078310259    0.1055650076954339    0.4944586234958701
   H      H    0.0765294132791085    0.6971564399566337    0.5008602390063299
   H      H    0.2120625666379528    0.7099505739897156    0.4998643272604435
   H      H    0.6970854390960485    0.2262010836652726    0.5011717041457949
   H      H    0.7102949237432473    0.0776481388530229    0.4999505819479511
   H      H    0.2258103335667086    0.0770763359142966    0.5015100443751450
   H      H    0.0772939820500475    0.2124331926077244    0.5002598695984283
   H      H    0.1195011979925452    0.6233564154051178    0.5003374152474387
   H      H    0.2545514444569039    0.6368253427748246    0.5014703089757444
   H      H    0.6369287475272882    0.1083184851110742    0.5014035857090485
   H      H    0.2563392951751317    0.1197349163517633    0.5002046815340562
   H      H    0.1081199002285083    0.2553252485230444    0.5009480011403150
   H      H    0.4505715043111719    0.3223221390771960    0.4948386926298565
   H      H    0.3224048648350413    0.2268032352122726    0.4956782943499887
   H      H    0.2270678075133673    0.4504328921379465    0.4949625446938457
   H      H    0.6235744898280259    0.2568300158651554    0.5003058658236766
   H      H    0.2058223038772644    0.9928538026587268    0.3575143621203428
   H      H    0.1806848394035542    0.9880304176449192    0.5731848035916238
   H      H    0.2341071346248294    0.9982400119944692    0.5660141038662265
   H      H    0.8090748774764973    0.1996367906650849    0.3616579107121953
   H      H    0.8273461337880968    0.1842898009148658    0.5956107440172328
   H      H    0.7654651599385557    0.2364005652597050    0.5397561728598231
   H      H    0.0981327302297632    0.3337102846576300    0.5304780125641740
   H      H    0.1379091100400020    0.3403596268710328    0.3627812381913771
   H      H    0.1498528077659869    0.3424984008933194    0.6030240808671582
   H      H    0.3381773591653894    0.5339247636779911    0.3555757804369918
   H      H    0.3435729254961278    0.5023036287724547    0.5696805162024938
   H      H    0.3331704230620550    0.5661116247748007    0.5687125735972652
   H      H    0.9980163362338745    0.7652259790400627    0.5280135203607352
   H      H    0.9907491418379057    0.8126602165970775    0.3653818524083142
   H      H    0.9887736605335697    0.8254549390558272    0.6044543004625842
   H      H    0.5674153636465572    0.0992873072756742    0.5548993536994985
   H      H    0.5294552519344127    0.1315602182158519    0.3567240270546616
   H      H    0.5042237109478123    0.1526620489318118    0.5827738621582977
   H      H    0.7645742891868121    0.0013806712557080    0.0544094044979700
   H      H    0.7967166897639700    0.0076923260079683    0.8587299173801548
   H      H    0.8175218174490676    0.0116591617497934    0.0838450632786181
   H      H    0.8628980220470629    0.6602378290146441    0.8599214537000152
   H      H    0.8474302064518834    0.6575154733318469    0.0957996430288737
   H      H    0.9004544216102429    0.6659426431132953    0.0395806034823343
   H      H    0.2305951335755967    0.7668740080817079    0.0816251152014319
   H      H    0.2039740588535118    0.7890287442974919    0.8579615344920360
   H      H    0.1670262661304916    0.8197668795342160    0.0574217858114359
   H      H    0.4819007275191398    0.8578688508010101    0.8678573457986070
   H      H    0.4901699844822352    0.8508230389216546    0.1120790528482241
   H      H    0.4318260545479960    0.9012246202629796    0.0178277209529279
   H      H    0.6655086775368098    0.4328371470849383    0.0120337856134053
   H      H    0.6589641928719151    0.4843942761403888    0.8705868419899701
   H      H    0.6582126637810971    0.4898732090926098    0.1158775848181567
   H      H    0.0053720250482202    0.2062789289686453    0.8584751765439111
   H      H    0.0122478515202306    0.1666204641263763    0.0506658197901062
   H      H    0.0013864708606120    0.2298952274032677    0.0872396525161405
   H      H    0.1682736982345381    0.5006271138663254    0.6212898905000898
   H      H    0.1658150710687189    0.5033524183071861    0.3730755806368390
   H      H    0.1184597205104426    0.5545446053398203    0.5066734670956359
   H      H    0.5008904589669652    0.3308916675735998    0.6210577902977507
   H      H    0.5036749574302511    0.3306673533521678    0.3728863959820220
   H      H    0.5548413543838925    0.3267551141969932    0.5070301423518991
   H      H    0.1651244661387171    0.8311020748512101    0.3742507659508362
   H      H    0.2133651608698748    0.7788970484133768    0.5007114369867759
   H      H    0.1644674515881416    0.8318915099977616    0.6222975026292175
   H      H    0.8311753526724360    0.0036573767816657    0.3740716928966161
   H      H    0.7793311660777786    0.0074489204047608    0.5022355806799993
   H      H    0.8326180940639044    0.0034534803656345    0.6214923461609250
   H      H    0.3305392247281171    0.1654757742994279    0.3731553063055479
   H      H    0.3264189134099703    0.1181515284011009    0.5061944264830954
   H      H    0.3308262089804334    0.1676768029340484    0.6213691475297886
   H      H    0.0031627786654284    0.1636101833205734    0.6202591777458961
   H      H    0.0034109223212109    0.1663541680233760    0.3722978286060862
   H      H    0.0072094416868103    0.2135322936286299    0.5064356651093657
   H      H    0.6686977172190969    0.8336112967103299    0.1228167451666636
   H      H    0.6687958218102368    0.8347892775392904    0.8744742999712527
   H      H    0.6733366079493111    0.8824699980425631    0.0030965253054542
   H      H    0.9964427325998730    0.8340850873861080    0.8735480372786517
   H      H    0.9928519026864071    0.7865222083194100    0.0062156743263095
   H      H    0.9966767518933251    0.8365208015225719    0.1203036757792437
   H      H    0.4969064531262450    0.6684408711029849    0.8755812317348048
   H      H    0.4442533453779959    0.6728325406191715    0.0005886542876668
   H      H    0.4971875689188389    0.6683641370792294    0.1239817932540778
   H      H    0.1673291797331699    0.9961120562275115    0.1215209664760003
   H      H    0.1687070839373150    0.9959851538859078    0.8738680233682807
   H      H    0.2205721553573675    0.9921179462740743    0.0021540759143082
   H      H    0.8342962576365844    0.4964869568233297    0.1244551180379820
   H      H    0.8340460947720798    0.4967656369970527    0.8760244749809771
   H      H    0.8823790848841521    0.4436603177384196    0.9994071386096733
   H      H    0.8365574849550178    0.1661536257695321    0.1198724162850948
   H      H    0.8337318691861655    0.1692243435981420    0.8729485836395705
   H      H    0.7864192461257997    0.2201621641521893    0.0067917103723284
   H      H    0.3725708476750461    0.3885790179669841    0.4995907233264681
   H      H    0.3888220987174423    0.2385195822838819    0.4996553746347012
   H      H    0.2387693927118865    0.3723749442318405    0.4996474203014890
   H      H    0.6283813579448598    0.6103100866795428    0.9998831899700056
   H      H    0.6101759562576984    0.7611932634046735    0.9998112049299432
   H      H    0.7610367570743419    0.6284487012755050    0.9998263770023744
   H      H    0.0544477270532508    0.9051566906171236    0.9996217457913733
   H      H    0.9052167917444942    0.0399705197268123    0.9996444019130686
   H      H    0.0400285968806920    0.0544005970433800    0.9997068958748291
   H      H    0.9600274652522230    0.9452947318537311    0.4997473645521089
   H      H    0.0946664787515579    0.9599885790692239    0.4997860425320858
   H      H    0.9452821388151932    0.0947111672384042    0.4996483156476824
   N      N    0.1427236941752686    0.9090001455575945    0.0003977124705410
   N      N    0.9473941476728651    0.1428037058541557    0.0008281822321813
   N      N    0.9092568503555057    0.9475701898872232    0.0007535603766104
   N      N    0.5230608767945369    0.7553335689803505    0.0001033478494629
   N      N    0.7552465609052194    0.7211781008136822    0.0003853724349906
   N      N    0.7210433364803271    0.5233226671839226   -0.0000099070396828
   N      N    0.8570826388799008    0.0907444739551779    0.5002703121789345
   N      N    0.0522649049612199    0.8570244477002810    0.5000931947243749
   N      N    0.0904426453962373    0.0524661380997563    0.5007606471745228
   N      N    0.4768279494680153    0.2435929848494938    0.5008492052982217
   N      N    0.2437206369824139    0.2794809367145482    0.5006976940965084
   N      N    0.2795746341026670    0.4765989462221129    0.5008287101249418
