# Supplementary material for: Tuning UV Absorption in Imine-Linked Covalent Organic Frameworks via Methylation
Source: J Phys Chem C Nanomater Interfaces. 2022 Nov 24;126(50):21338–47. doi: 10.1021/acs.jpcc.2c04586 (PMC9791660; doi:10.1021/acs.jpcc.2c04586)
Supplement: Supplementary file 1 — jp2c04586_si_001.zip [file jp2c04586_si_001.zip › TFB_Me4PA_eclipsed.cif]

data_flat_eclipsed_Me4PA_Me3TFB
_cell_length_a    22.709799
_cell_length_b    22.718842
_cell_length_c     3.784608
_cell_angle_alpha    89.812897
_cell_angle_beta     88.786668
_cell_angle_gamma    59.984744
loop_
_symmetry_equiv_pos_as_xyz
+x,+y,+z
loop_
_atom_site_type_symbol
_atom_site_label
_atom_site_fract_x
_atom_site_fract_y
_atom_site_fract_z
   C      C    0.0239180659686741    0.0466400732435949    0.0000363449569918
   C      C    0.9539952433844314    0.0698525464425463    0.0004652456363074
   C      C    0.9296642619852465    0.0239221249337988    0.0001786081718853
   C      C    0.9763698660685225    0.9540273110866209   -0.0003190640986253
   C      C    0.0466849550109317    0.9296681252060542   -0.0007129458932508
   C      C    0.0698998953458380    0.9763452332163330   -0.0006438937667534
   C      C    0.0447616609154764    0.0979990922673560    0.0022646160455708
   C      C    0.8574390367004202    0.0447936276338280   -0.0001537214368899
   C      C    0.0980462309773034    0.8574523632510892    0.0005408345396824
   C      C    0.7391763307236041    0.1330706351746775   -0.0008595026208683
   C      C    0.6997001356435717    0.2055510972404298   -0.0014199190228740
   C      C    0.7050628955644314    0.0946767678365130   -0.0009396986579586
   C      C    0.6283642302634924    0.2389632229268428   -0.0002136596270429
   C      C    0.6337510231645497    0.1280754008174963   -0.0028027277738141
   C      C    0.5942746391148099    0.2005570948569096   -0.0012988428838906
   C      C    0.1329953292849496    0.1280520068874578   -0.0014522690808210
   C      C    0.2054963812205484    0.0950617137497492   -0.0024149162742791
   C      C    0.0945348319317605    0.2005718520291698   -0.0008286266426332
   C      C    0.2388450555796044    0.1329884134606945    0.0003826571775507
   C      C    0.1278801114141983    0.2385071971431336    0.0020686249988385
   C      C    0.2003870068720497    0.2054898080213634    0.0012012931693890
   C      C    0.1279488520947377    0.7392393072170825    0.0016851923878790
   C      C    0.0948756512706316    0.6998312631589793    0.0022455370937584
   C      C    0.2004833734928721    0.7050975008524812    0.0012131188041354
   C      C    0.1327726570444373    0.6285362918329890    0.0000673056548962
   C      C    0.2383884413040056    0.6337777250796525    0.0024660702082022
   C      C    0.2053067213817727    0.5943744724934243    0.0008024986994275
   C      C    0.3793799204359178    0.2637086483184575   -0.0003189991224111
   C      C    0.2886136346106958    0.2355581824426817   -0.0022635894718628
   C      C    0.4759418121448767    0.2888041568112653   -0.0004083745726344
   C      C    0.3569848468036311    0.3795524152885118   -0.0001550023975041
   C      C    0.2866587529379193    0.4039000464687011    0.0007401307747085
   C      C    0.3094618635187294    0.2869116546117104    0.0000294606047765
   C      C    0.2634632030557988    0.3571966606396496    0.0007150342326292
   C      C    0.4037093009407617    0.3096584565105676   -0.0005578308693363
   C      C    0.2352713200198393    0.4761185565222011    0.0001465590433597
   C      C    0.3154011432153734    0.0957077975234815    0.0025771846246238
   C      C    0.5891144855955641    0.3155247709843614    0.0026429243198544
   C      C    0.0953601678010280    0.5894124735582729   -0.0026084509201378
   C      C    0.0179596401902713    0.2378899162015394   -0.0028403977302343
   C      C    0.7442511020133465    0.0181359003144508    0.0023419129624400
   C      C    0.2379058867780840    0.7442297496435616   -0.0022676024927364
   C      C    0.0873243562473617    0.3152151088496855    0.0013521768292093
   C      C    0.2460640585694601    0.0183670559795610   -0.0014660240124589
   C      C    0.3151373281150835    0.5975054609233930    0.0014080162737353
   C      C    0.0181360159802806    0.7361317992788800    0.0016991834586797
   C      C    0.7359251136251640    0.2460244830881658   -0.0014236421882678
   C      C    0.5975239505167128    0.0875912048807974   -0.0013884434631069
   H      H    0.0008305670391900    0.1494413273968823    0.0083809995135414
   H      H    0.8498718500551599    0.0009219918110122    0.9984162869519290
   H      H    0.1495186908354613    0.8498648489904882    0.0019185040310835
   H      H    0.1837846721667719    0.4837205585616488    0.0010925129218906
   H      H    0.4834658653983976    0.3327136019811373    0.9991744872076971
   H      H    0.3325574489794441    0.1841230106544099    0.9916411256875611
   H      H    0.3371179592889214    0.0407264324302759    0.0160172687561559
   H      H    0.3368447188374494    0.1063887289630699    0.7639377371721990
   H      H    0.3343364804341158    0.1108243700951037    0.2295253062321087
   H      H    0.5540527899244151    0.3358198414189322    0.2319655568886109
   H      H    0.6224249876868991    0.3372215503343192    0.0121437308082017
   H      H    0.5580700533862666    0.3355695066351775    0.7660103132195544
   H      H    0.1057713619939715    0.5579483823179182    0.2347421464961809
   H      H    0.0403744214348452    0.6227971328716114    0.9866429626422070
   H      H    0.1106391247634026    0.5548095161162350    0.7688060754968628
   H      H    0.9965576286315226    0.2272096834451864    0.2359315175465407
   H      H    0.9962622755062704    0.2928784630997772    0.9837939385095316
   H      H    0.9990173349804204    0.2227733672562986    0.7702911364595393
   H      H    0.7108361513287681    0.9965000867960626    0.0133120859463020
   H      H    0.7771809930103755    0.9972364366777373    0.7652196427443266
   H      H    0.7774852665689678    0.9986463753457311    0.2310688731203085
   H      H    0.2929996226307710    0.7108215861214264    0.9868405742263672
   H      H    0.2246021861491247    0.7779894336895761    0.7686823850924683
   H      H    0.2255117226933881    0.7765537522435890    0.2345940436268429
   H      H    0.1194059754648811    0.3360137652380048    0.0781291234558272
   H      H    0.0682711581680261    0.3343721076937590    0.7360168356019234
   H      H    0.0429411107368184    0.3350973269782218    0.1817621269847765
   H      H    0.2650627521863387    0.9992290878670252    0.2639693481736292
   H      H    0.2139950439296056    0.9975645404718071    0.9215950073888923
   H      H    0.2904782068829254    0.9984782772192394    0.8183497820934529
   H      H    0.3354333586126170    0.5445673546563367    0.0786472092647155
   H      H    0.3358751999052852    0.5974938952275842    0.7358451439859238
   H      H    0.3340391393287465    0.6217644551877631    0.1813279856247530
   H      H    0.9972422503210905    0.7893204543426671    0.0786281230303835
   H      H    0.9995692955669468    0.7352923474508265    0.7364190713731703
   H      H    0.9977229055094998    0.7124721120254084    0.1820055116151031
   H      H    0.7343079037622007    0.2666847477942635    0.2636079031012263
   H      H    0.7893554422022402    0.2134217687462887    0.9218032167324117
   H      H    0.7127039705488249    0.2892654153624779    0.8179251990489647
   H      H    0.5972210893422620    0.0676678899681641    0.2638024025342450
   H      H    0.5446671614219168    0.1199897716386998    0.9233706357727529
   H      H    0.6221125807378050    0.0438701534235856    0.8171945679917390
   H      H    0.9584544597691851    0.9175045095263464    0.9994130996412163
   H      H    0.1243660008257436    0.9584162636970118    0.0004139618659608
   H      H    0.9174616150224290    0.1243057349432652    0.0010513652083928
   H      H    0.4159298724955147    0.2092627125437728    0.0000183541880228
   H      H    0.3748884552930901    0.4160866643933235    0.9995401249039102
   H      H    0.2089993865625728    0.3751188068057441    0.9995392531246388
   N      N    0.8093488912279312    0.1073692400519277    0.0007428913534989
   N      N    0.0835251778537840    0.8094084212506717   -0.0000811674295122
   N      N    0.1073425065708252    0.0835507943461925   -0.0021977935263783
   N      N    0.2497657692159237    0.5241902024069156   -0.0004607457937693
   N      N    0.5240747088050892    0.2262537626381856   -0.0001058848349198
   N      N    0.2260339121667001    0.2500006729507510    0.0020588358015828
