# Supplementary material for: Tuning UV Absorption in Imine-Linked Covalent Organic Frameworks via Methylation
Source: J Phys Chem C Nanomater Interfaces. 2022 Nov 24;126(50):21338–47. doi: 10.1021/acs.jpcc.2c04586 (PMC9791660; doi:10.1021/acs.jpcc.2c04586)
Supplement: Supplementary file 1 — jp2c04586_si_001.zip [file jp2c04586_si_001.zip › TFB_Me4PA_staggered.cif]

data_flat_taggered_Me4PA_Me3TFB
_cell_length_a    22.667806
_cell_length_b    22.668710
_cell_length_c     7.002343
_cell_angle_alpha    90.395908
_cell_angle_beta     90.461707
_cell_angle_gamma    59.992315
loop_
_symmetry_equiv_pos_as_xyz
+x,+y,+z
loop_
_atom_site_type_symbol
_atom_site_label
_atom_site_fract_x
_atom_site_fract_y
_atom_site_fract_z
   C      C    0.0230913161430974    0.0470354758593243    0.0000680664431569
   C      C    0.9532485194794894    0.0697967406076482    0.0000903489838672
   C      C    0.9296082609818734    0.0231709760353129   -0.0001036871237839
   C      C    0.9766733415559919    0.9533307743395049   -0.0001303368786648
   C      C    0.0469376369508119    0.9296869278737839   -0.0001802152118940
   C      C    0.0697210349515127    0.9767540778741495   -0.0002199059471170
   C      C    0.0435747689945718    0.0985942656739534    0.0004673170143021
   C      C    0.8575229095544137    0.0437625658914069   -0.0005006175476543
   C      C    0.0984189099307086    0.8575976268474622   -0.0004053025041857
   C      C    0.7394339978296841    0.1328819243944791    0.0004379856824248
   C      C    0.7001100551146584    0.2056408025642460    0.0008439400998304
   C      C    0.7052304791726479    0.0943692032546824    0.0001980652286827
   C      C    0.6286340136854757    0.2393467108876055    0.0002276395115847
   C      C    0.6336804653341530    0.1281957447888556    0.0003655279632762
   C      C    0.5942984939369491    0.2009876094913834    0.0003112398646681
   C      C    0.1326883583769443    0.1275791507477134    0.0000860966481659
   C      C    0.2054346249533016    0.0940769715825438    0.0001856007917312
   C      C    0.0941747363136345    0.2003357064149019   -0.0002137546479674
   C      C    0.2391822085849721    0.1317822889986846   -0.0000412474630390
   C      C    0.1280681025836818    0.2379913459229389    0.0004892791119763
   C      C    0.2008585281418970    0.2044537864653875    0.0001876522539731
   C      C    0.1272151090377310    0.7395621396039965    0.0003231654243501
   C      C    0.0935979144411133    0.7004167080423522    0.0009636093735999
   C      C    0.1999118542855697    0.7052741104920874    0.0000631268787092
   C      C    0.1312269628255666    0.6289314477774907   -0.0000173024061599
   C      C    0.2375247099186351    0.6337422500327067    0.0001058200608011
   C      C    0.2039740053067686    0.5944924600076439   -0.0000654277355930
   C      C    0.2334296929520795    0.4759649466952494    0.0006995792709801
   C      C    0.3801163008993141    0.2634506180254959   -0.0000699480777299
   C      C    0.2899569402151408    0.2337484956974246   -0.0003527477183242
   C      C    0.4758027454961999    0.2900595158287184    0.0005511882630461
   C      C    0.3559070569898391    0.3802636326117483    0.0001028898658708
   C      C    0.2855574565279995    0.4036995659877891    0.0002216842422100
   C      C    0.3102597373718436    0.2857419248026852   -0.0001596966783780
   C      C    0.2633236008726130    0.3560787116731131   -0.0000156639234786
   C      C    0.4035023835729872    0.3103843557417890    0.0001110284253643
   C      C    0.2465768505197845    0.0171682298319966    0.0004530515854912
   C      C    0.7358930823873072    0.2467660529337492    0.0012853734248134
   C      C    0.0166635736012158    0.7365583965697385    0.0016841549109326
   C      C    0.7441721170953477    0.0175602944722420   -0.0003410648247669
   C      C    0.5900862373588086    0.3161409568863341   -0.0007798813539866
   C      C    0.0173569355864396    0.2380155747889317   -0.0013496337523909
   C      C    0.3159737023724218    0.0933537152262470   -0.0002206722647219
   C      C    0.2378538754217054    0.7441233630509373   -0.0002768075264637
   C      C    0.0929545143497310    0.5904001328154007   -0.0010316566755748
   C      C    0.0875751093490993    0.3149609821881081    0.0005040217143369
   C      C    0.3144677797632580    0.5975771070744225    0.0000351325345731
   C      C    0.5975789927784618    0.0873590931364891    0.0002239371884156
   C      C    0.9765402696956685    0.9529277352865251    0.4997549667924516
   C      C    0.0464280903348908    0.9300528736053216    0.4998434698142263
   C      C    0.0701671551801041    0.9766068626867010    0.5001001779779815
   C      C    0.0231244713573064    0.0464991749982743    0.5001039678111783
   C      C    0.9528253346177679    0.0702549559314000    0.5000767659107889
   C      C    0.9300093139326343    0.0232153288786532    0.5000106397742750
   C      C    0.9558132979896720    0.9015233528850564    0.4989796884731133
   C      C    0.1422469644062013    0.9560673251999229    0.5004089451976442
   C      C    0.9011673714703591    0.1423040624570049    0.4999736007281598
   C      C    0.2604352142408505    0.8669011222472923    0.5002521836847369
   C      C    0.2995160382614473    0.7941522870174946    0.5002313827992365
   C      C    0.2947607440693359    0.9054160084211923    0.5000188000141829
   C      C    0.3710110707975929    0.7602095180427421    0.5001621773589885
   C      C    0.3663172241269214    0.8713558169649902    0.5011724073343120
   C      C    0.4053705036660308    0.7984813766903521    0.5003918832536542
   C      C    0.8666458755935040    0.8726303270158648    0.5002642533617666
   C      C    0.7938868403070887    0.9060461293368633    0.5004065570488362
   C      C    0.9051636285727886    0.7998928157041040    0.5000825163518573
   C      C    0.7601821881538461    0.8682777662045175    0.5000842419272629
   C      C    0.8713635157506241    0.7621542650077390    0.5004085885760187
   C      C    0.7985496434726937    0.7955798973306125    0.5002086769629576
   C      C    0.8719029458309155    0.2606446869945451    0.5002878501767482
   C      C    0.9055426625383209    0.2997145048236585    0.5001421867679114
   C      C    0.7989847250007014    0.2949822201493348    0.5001636558819772
   C      C    0.8679336327383752    0.3712037387499266    0.5001417990671881
   C      C    0.7614926471134195    0.3665378592465220    0.5012559316451375
   C      C    0.7953409607671978    0.4055466670361237    0.5004104094511201
   C      C    0.7659921911142356    0.5239329373698738    0.4992292755076183
   C      C    0.6194154919192129    0.7363305488755648    0.5002291358970744
   C      C    0.7094718523983055    0.7662046329558714    0.5004667756154029
   C      C    0.5238421108088811    0.7094449488700784    0.4994539087482814
   C      C    0.6437496292240799    0.6195028730482770    0.5001165941576832
   C      C    0.7140468621115288    0.5962233651211710    0.5000710362895161
   C      C    0.6892734231139874    0.7141477027139619    0.5003269781561970
   C      C    0.7362778813262975    0.6438256116465211    0.5001587832669709
   C      C    0.5960910861011290    0.6893241662826710    0.5001869334762578
   C      C    0.7526441607645151    0.9829596511763021    0.5005772596758014
   C      C    0.2636631110121420    0.7530977144872407    0.5001839272367892
   C      C    0.9824514852662724    0.2639303396149861    0.5001399593860169
   C      C    0.2552307360047742    0.9822115733399218    0.4980674522379673
   C      C    0.4093900418912864    0.6834059142785309    0.4998315161711496
   C      C    0.9819614030275401    0.7619748521352779    0.4990903923819051
   C      C    0.6833562479899223    0.9065671175031331    0.4995161080031578
   C      C    0.7620544868444445    0.2551271287783882    0.4981907895639328
   C      C    0.9063831447272100    0.4095308513673617    0.4998962959934725
   C      C    0.9121711977361772    0.6852130379830371    0.5002290544693108
   C      C    0.6844515157854482    0.4046947730373949    0.5009826314506965
   C      C    0.4039136756388019    0.9107600316616843    0.5008844067968730
   H      H    0.8494713046501630    0.0001407064858997    0.9985189633874126
   H      H    0.1501044674336273    0.8495212567810568    0.9989260960800304
   H      H    0.4834624611353320    0.3340059841167705    0.0016230757564895
   H      H   -0.0001213161117033    0.1502261159118601    0.0011179648597889
   H      H    0.1818578384027050    0.4835116894817513    0.0020190948116715
   H      H    0.3338744268504142    0.1821079931953597    0.9992714607163455
   H      H    0.1500906702138585    0.9998041079162834    0.5011579998317780
   H      H    0.8496508809788238    0.1499649369912570    0.4996815215003729
   H      H    0.5162516091571879    0.6654376110504308    0.4983526683879874
   H      H    0.9993913079866548    0.8498211939855762    0.4970025610820502
   H      H    0.8176369549679521    0.5161747866764190    0.4981295962050148
   H      H    0.6654838671116907    0.8178037245730069    0.5008754064516030
   H      H    0.7765353926680351    0.9969867306348614    0.8729016453516397
   H      H    0.7101820806713824    0.9963957950663391    0.0005854841806646
   H      H    0.7776982999998053    0.9971257298973359    0.1250937386966682
   H      H    0.5582665233678611    0.3370619394413047    0.1273168762550110
   H      H    0.5561591746272975    0.3364482711912666    0.8742129115286154
   H      H    0.6244125421788389    0.3368424338061217    0.9954780939673242
   H      H    0.9970139524925059    0.2262758003408856    0.1256702463421767
   H      H    0.9969357191328055    0.2245989635157129    0.8735198929137380
   H      H    0.9959307581685672    0.2931951323675862    0.9958153156381728
   H      H    0.3364133056904027    0.1056166156482630    0.8736353261685198
   H      H    0.3365298682294726    0.0383156282627875    0.9988038454693031
   H      H    0.3369329073698361    0.1054012678960773    0.1268321714797107
   H      H    0.2252201252532144    0.7768301496210329    0.8734719638784005
   H      H    0.2930146191230665    0.7100966596161907    0.9998082586171892
   H      H    0.2256360609414756    0.7773067976636759    0.1256316626370517
   H      H    0.1042664853630048    0.5586838245089780    0.1274335986461223
   H      H    0.1061983383695212    0.5563641910614423    0.8743731171646626
   H      H    0.0379041100429086    0.6247144289625806    0.9941821131445689
   H      H    0.2229172327406581    0.0028772462684637    0.6250086306833939
   H      H    0.2215574609438137    0.0018892057674155    0.3728240251205897
   H      H    0.2885221355385990    0.0041327639853092    0.4946870995504531
   H      H    0.4421004657573231    0.6626203040545539    0.3734001189051702
   H      H    0.3749073726905996    0.6628548481135723    0.4993735796011784
   H      H    0.4424146623585047    0.6628395150472606    0.6265886895767417
   H      H    0.0020726053262102    0.7731630518882801    0.3706687061055324
   H      H    0.0031309232424189    0.7068423548390333    0.5031038869469062
   H      H    0.0029059832986572    0.7756134551873305    0.6226362679655122
   H      H    0.6628906686121938    0.8950861730053741    0.6271208462355774
   H      H    0.6626085449771804    0.8935312809472683    0.3739495471704438
   H      H    0.6626456223518421    0.9616160560464158    0.4970833890550539
   H      H    0.7750985619811390    0.2220907668816790    0.6239339164821582
   H      H    0.7750205137885056    0.2221428178448230    0.3717050243560608
   H      H    0.7067692893827808    0.2880841779146792    0.4967954554103877
   H      H    0.8939380312557449    0.4422592483187811    0.3733399612517692
   H      H    0.9614223287243129    0.3750397602698674    0.4998162618387696
   H      H    0.8944636395564759    0.4425273713517244    0.6265214571115969
   H      H    0.2791568761456232    0.9974630418337466    0.8737876305242787
   H      H    0.2128160422807847    0.9957557766515889    0.0026168748095174
   H      H    0.2807745820478679    0.9979583404049904    0.1248528960368875
   H      H    0.7258326237001126    0.2760871298520940    0.8688247964879887
   H      H    0.7909092854584857    0.2131615193973588    0.0148108225194426
   H      H    0.7184192006694864    0.2839378442783627    0.1186924170778407
   H      H    0.9973553561623880    0.7171066575017062    0.1136095320252645
   H      H    0.9964728091312642    0.7294242749282571    0.8656833431436466
   H      H    0.9956572851759757    0.7912173342300306    0.0234866591809027
   H      H    0.0474049363527450    0.3348171884596026    0.1091725069325051
   H      H    0.0624151546185746    0.3345833575099671    0.8613818591001132
   H      H    0.1213497497625066    0.3355052296139641    0.0279211826328165
   H      H    0.3337674669980427    0.6098530354424115    0.8713294009502686
   H      H    0.3352820616597355    0.5425175436432532    0.0044159860060554
   H      H    0.3342061919935677    0.6126288913763790    0.1239303864115011
   H      H    0.6128957435316299    0.0528897232211480    0.1236556488551424
   H      H    0.6096023484227081    0.0554379744094038    0.8711007334104159
   H      H    0.5425214408286869    0.1216042239769899    0.0051526106970995
   H      H    0.7172095699991637    0.0024296236643680    0.6212696602957176
   H      H    0.7213625269654597    0.0022918299028174    0.3706115255472243
   H      H    0.7862700426205685    0.0044830614036118    0.5088129141414031
   H      H    0.2782896468395323    0.7194339030638965    0.6248908362525125
   H      H    0.2769145130381385    0.7199588005912633    0.3738480507536790
   H      H    0.2084781870930299    0.7868708818893054    0.5016690256238229
   H      H    0.0017056867928665    0.2776177057501420    0.3744967610207567
   H      H    0.0038832448032316    0.2087392968196925    0.5005217405708036
   H      H    0.0020616038236254    0.2781443084696686    0.6256017030095792
   H      H    0.9423487636099663    0.6655104738661476    0.3687685530734213
   H      H    0.8779843159475529    0.6644475921619231    0.5097845866806960
   H      H    0.9482478399935252    0.6657912570579174    0.6208943487000598
   H      H    0.6632902280295228    0.3767630075126358    0.5732316183988132
   H      H    0.6641040289515936    0.4148066114331915    0.3538475009594463
   H      H    0.6651654907859642    0.4542649518938787    0.5704281199224510
   H      H    0.4086302240944499    0.9256666458612084    0.3546570716694326
   H      H    0.4555727961298317    0.8789918296814896    0.5563820909473354
   H      H    0.3781284985896317    0.9575129611551798    0.5865087044719957
   H      H    0.4173623981696079    0.2090611179237146    0.9999185953062687
   H      H    0.3730731679543147    0.4174833157388845    1.0000772451098556
   H      H    0.2089438961358911    0.3731710882345715    0.9998224359520976
   H      H    0.5820573944532933    0.7906976763953835    0.4996353811834415
   H      H    0.6267800694872672    0.5821211360711036    0.4995405130946780
   H      H    0.7906501266640594    0.6267389101469140    0.4998088492987252
   H      H    0.9590924936629557    0.9164551313907670    0.9997223283840195
   H      H    0.1241893163730856    0.9591500046713448    0.9997766458463279
   H      H    0.9163571429310129    0.1242577559023414    1.0000067788425484
   H      H    0.0832550996274269    0.8755679913825030    0.4997915018644955
   H      H    0.8755339497350846    0.0408583852920857    0.4999917770779446
   H      H    0.0408111500991681    0.0832943494498306    0.5000495168866897
   N      N    0.8097860028056870    0.1067962658485286    0.0003444398943175
   N      N    0.0830523620439640    0.8099243436011264    0.0001472644927699
   N      N    0.1065813388900202    0.0833522491447202   -0.0000530353441674
   N      N    0.2480773369464039    0.5240867555047931   -0.0003836051356768
   N      N    0.2271278676904221    0.2485715726122560    0.0000544396501925
   N      N    0.5238834908238794    0.2272442687942790   -0.0001640552385293
   N      N    0.1900735902473043    0.8930812805886802    0.4999028713795747
   N      N    0.9161198750362749    0.1902733929128788    0.5001836777077857
   N      N    0.8927607686624164    0.9168833641691310    0.5005180120192589
   N      N    0.7511396886770720    0.4759353430204501    0.5000199648809870
   N      N    0.7722832192787460    0.7514603699450991    0.5000573254576631
   N      N    0.4757472329031828    0.7722453082782947    0.5001933731480199
